# Supplementary material for: Genetic variation of hemolysin co-regulated protein 1 affects the immunogenicity and pathogenicity of Burkholderia pseudomallei
Source: PLoS Negl Trop Dis. 2025 Jan 6;19(1):e0012758. doi: 10.1371/journal.pntd.0012758 (PMC11737846; doi:10.1371/journal.pntd.0012758)
Supplement: S1 Table — (XLSX) [file pntd.0012758.s011.xlsx]

## Sheet: S1
Strain	Genome ID	Isolated year	Specimen	Province	Country	accession	Predicted ST	hcp1 allele	Hcp1 type	TssB type	TssC type	TssE type	PopPUNK lineage	Reference
DR0001	27035_8#28	2015	Blood	Udonthani	Thailand	ERS2693201	220	allele 1 (wt)	Hcp1wt	TssBwt	TssCwt	TssEwt	2	Seng et al., 2023
DR0002	27035_8#29	2015	Blood	Udonthani	Thailand	ERS2693202	512	allele 1 (wt)	Hcp1wt	TssBwt	TssCwt	TssEwt	2	Seng et al., 2023
DR0003	27035_8#30	2015	Blood	Udonthani	Thailand	ERS2693203	365	allele 1 (wt)	Hcp1wt	TssBvariant D	TssCwt	TssEvariant E	5	Seng et al., 2023
DR0004	27035_8#31	2015	Blood	Udonthani	Thailand	ERS2693204	70	allele 1 (wt)	Hcp1wt	TssBwt	TssCwt	TssEwt	2	Seng et al., 2023
DR0005	27035_8#32	2015	Blood	Udonthani	Thailand	ERS2693205	10	allele 1 (wt)	Hcp1wt	TssBwt	TssCwt	TssEwt	1	Seng et al., 2023
DR0006	34956_7#111	2015	Blood	Udonthani	Thailand	ERR6718008	10	allele 1 (wt)	Hcp1wt	TssBwt	TssCwt	TssEwt	1	Seng et al., 2023
DR0007	27035_8#33	2015	Blood	Udonthani	Thailand	ERS2693206	52	allele 8	Hcp1variant A	TssBvariant D	TssCvariant C	TssEvariant F	38	Seng et al., 2023
DR0008	27035_8#34	2015	Blood	Udonthani	Thailand	ERS2693207	70	allele 1 (wt)	Hcp1wt	TssBwt	TssCwt	TssEwt	2	Seng et al., 2023
DR0009	27035_8#11	2015	Blood	Udonthani	Thailand	ERS2693208	34	allele 1 (wt)	Hcp1wt	TssBwt	TssCwt	TssEwt	4	Seng et al., 2023
DR0010	27035_8#35	2015	Blood	Udonthani	Thailand	ERS2693209	1821	allele 1 (wt)	Hcp1wt	TssBwt	TssCwt	TssEwt	5	Seng et al., 2023
DR0011	27035_8#36	2015	Blood	Udonthani	Thailand	ERS2693210	519	allele 1 (wt)	Hcp1wt	TssBvariant D	TssCwt	TssEvariant E	7	Seng et al., 2023
DR0012	27035_8#37	2015	Blood	Udonthani	Thailand	ERS2693211	84	allele 1 (wt)	Hcp1wt	TssBwt	TssCwt	TssEwt	2	Seng et al., 2023
DR0013	27035_8#38	2015	Blood	Udonthani	Thailand	ERS2693212	961	allele 1 (wt)	Hcp1wt	TssBvariant D	TssCwt	TssEvariant E	52	Seng et al., 2023
DR0014	27035_8#39	2015	pus	Udonthani	Thailand	ERS2693213	519	allele 1 (wt)	Hcp1wt	TssBvariant D	TssCwt	TssEvariant E	7	Seng et al., 2023
DR0015	27035_8#40	2015	Blood	Udonthani	Thailand	ERS2693214	70	allele 1 (wt)	Hcp1wt	TssBwt	TssCwt	TssEwt	2	Seng et al., 2023
DR0016	27035_8#41	2015	Body Fluid	Udonthani	Thailand	ERS2693215	10	allele 1 (wt)	Hcp1wt	TssBwt	TssCwt	TssEwt	1	Seng et al., 2023
DR0017	27035_8#42	2015	Body Fluid	Udonthani	Thailand	ERS2693216	10	allele 1 (wt)	Hcp1wt	TssBwt	TssCwt	TssEwt	1	Seng et al., 2023
DR0018	27035_8#43	2015	Blood	Udonthani	Thailand	ERS2693217	10	allele 1 (wt)	Hcp1wt	TssBwt	TssCwt	TssEwt	1	Seng et al., 2023
DR0019	27035_8#44	2015	Blood	Udonthani	Thailand	ERS2693218	10	allele 1 (wt)	Hcp1wt	TssBwt	TssCwt	TssEwt	1	Seng et al., 2023
DR0020	27035_8#45	2015	Sputum	Udonthani	Thailand	ERS2693219	10	allele 1 (wt)	Hcp1wt	TssBwt	TssCwt	TssEwt	1	Seng et al., 2023
DR0021	27035_8#46	2015	Blood	Udonthani	Thailand	ERS2693220	512	allele 1 (wt)	Hcp1wt	TssBwt	TssCwt	TssEwt	2	Seng et al., 2023
DR0022	27035_8#47	2015	Blood	Udonthani	Thailand	ERS2693221	10	allele 1 (wt)	Hcp1wt	TssBwt	TssCwt	TssEwt	1	Seng et al., 2023
DR0023	27035_8#48	2015	Blood	Udonthani	Thailand	ERS2693222	1789	allele 1 (wt)	Hcp1wt	TssBwt	TssCwt	TssEwt	13	Seng et al., 2023
DR0024	27035_8#49	2015	Blood	Udonthani	Thailand	ERS2693223	171	allele 1 (wt)	Hcp1wt	TssBwt	TssCwt	TssEwt	1	Seng et al., 2023
DR0025	27035_8#50	2015	Blood	Udonthani	Thailand	ERS2693224	10	allele 1 (wt)	Hcp1wt	TssBwt	TssCwt	TssEwt	1	Seng et al., 2023
DR0026	27035_8#51	2015	Blood	Udonthani	Thailand	ERS2693225	93	allele 1 (wt)	Hcp1wt	TssBwt	TssCwt	TssEwt	64	Seng et al., 2023
DR0027	27035_8#52	2015	Blood	Udonthani	Thailand	ERS2693226	17	allele 1 (wt)	Hcp1wt	TssBwt	TssCwt	TssEwt	1	Seng et al., 2023
DR0028	27035_8#53	2015	Blood	Udonthani	Thailand	ERS2693227	315	allele 1 (wt)	Hcp1wt	TssBvariant D	TssCwt	TssEvariant E	7	Seng et al., 2023
DR0029	27035_8#54	2015	Pus	Udonthani	Thailand	ERS2693228	70	allele 1 (wt)	Hcp1wt	TssBwt	TssCwt	TssEwt	2	Seng et al., 2023
DR0030	27035_8#55	2015	Sputum	Udonthani	Thailand	ERS2693229	513	allele 1 (wt)	Hcp1wt	TssBwt	TssCwt	TssEwt	2	Seng et al., 2023
DR0031	27035_8#56	2015	Body Fluid	Udonthani	Thailand	ERS2693230	519	allele 1 (wt)	Hcp1wt	TssBvariant D	TssCwt	TssEvariant E	7	Seng et al., 2023
DR0032	27035_8#57	2015	Blood	Udonthani	Thailand	ERS2693231	70	allele 1 (wt)	Hcp1wt	TssBwt	TssCwt	TssEwt	2	Seng et al., 2023
DR0033	27035_8#58	2016	Pus	Udonthani	Thailand	ERS2693232	70	allele 1 (wt)	Hcp1wt	TssBwt	TssCwt	TssEwt	2	Seng et al., 2023
DR0034	27035_8#59	2016	Blood	Udonthani	Thailand	ERS2693233	290	allele 1 (wt)	Hcp1wt	TssBwt	TssCwt	TssEwt	2	Seng et al., 2023
DR0035	27035_8#60	2016	Blood	Udonthani	Thailand	ERS2693234	290	allele 1 (wt)	Hcp1wt	TssBwt	TssCwt	TssEwt	2	Seng et al., 2023
DR0036	27035_8#61	2016	Blood	Udonthani	Thailand	ERS2693235	365	allele 1 (wt)	Hcp1wt	TssBvariant D	TssCwt	TssEvariant E	5	Seng et al., 2023
DR0037	34956_7#113	2016	Blood	Udonthani	Thailand	ERR6718010	220	allele 1 (wt)	Hcp1wt	TssBwt	TssCwt	TssEwt	2	Seng et al., 2023
DR0038	27035_8#62	2016	Blood	Udonthani	Thailand	ERS2693236	56	allele 1 (wt)	Hcp1wt	TssBwt	TssCwt	TssEwt	3	Seng et al., 2023
DR0039	27035_8#63	2016	Blood	Udonthani	Thailand	ERS2693237	23	allele 1 (wt)	Hcp1wt	TssBwt	TssCwt	TssEwt	1	Seng et al., 2023
DR0040	27035_8#64	2016	Blood	Udonthani	Thailand	ERS2693238	1861	allele 3	Hcp1wt	TssBvariant D	TssCwt	TssEwt	65	Seng et al., 2023
DR0041	27035_8#65	2016	Blood	Udonthani	Thailand	ERS2693239	17	allele 1 (wt)	Hcp1wt	TssBvariant D	TssCwt	TssEvariant E	1	Seng et al., 2023
DR0042	27035_8#66	2016	Blood	Udonthani	Thailand	ERS2693240	33	allele 1 (wt)	Hcp1wt	TssBwt	TssCwt	TssEwt	4	Seng et al., 2023
DR0043	34956_7#115	2016	Blood	Udonthani	Thailand	ERS4387143	157	allele 1 (wt)	Hcp1wt	TssBwt	TssCwt	TssEwt	2	Seng et al., 2023
DR0044	27035_8#67	2016	Blood	Udonthani	Thailand	ERS2693241	512	allele 1 (wt)	Hcp1wt	TssBwt	TssCwt	TssEwt	2	Seng et al., 2023
DR0045	27035_8#68	2016	Sputum	Udonthani	Thailand	ERS2693242	529	allele 1 (wt)	Hcp1wt	TssBwt	TssCwt	TssEwt	17	Seng et al., 2023
DR0046	27035_8#69	2016	Blood	Udonthani	Thailand	ERS2693243	70	allele 1 (wt)	Hcp1wt	TssBwt	TssCwt	TssEwt	2	Seng et al., 2023
DR0047	27035_8#70	2016	Blood	Udonthani	Thailand	ERS2693244	1010	allele 1 (wt)	Hcp1wt	TssBwt	TssCwt	TssEwt	1	Seng et al., 2023
DR0048	27035_8#71	2016	Blood	Udonthani	Thailand	ERS2693245	163	allele 1 (wt)	Hcp1wt	TssBwt	TssCwt	TssEwt	14	Seng et al., 2023
DR0049	27035_8#72	2016	Blood	Udonthani	Thailand	ERS2693246	10	allele 1 (wt)	Hcp1wt	TssBwt	TssCwt	TssEwt	1	Seng et al., 2023
DR0050	27035_8#73	2016	Blood	Udonthani	Thailand	ERS2693247	56	allele 1 (wt)	Hcp1wt	TssBwt	TssCwt	TssEwt	3	Seng et al., 2023
DR0051	27035_8#74	2016	Blood	Udonthani	Thailand	ERS2693248	507	allele 1 (wt)	Hcp1wt	TssBwt	TssCwt	TssEwt	2	Seng et al., 2023
DR0052	27035_8#75	2016	Blood	Udonthani	Thailand	ERS2693249	307	allele 1 (wt)	Hcp1wt	TssBwt	TssCwt	TssEwt	1	Seng et al., 2023
DR0053	27035_8#76	2016	Blood	Udonthani	Thailand	ERS2693250	1819	allele 1 (wt)	Hcp1wt	TssBwt	TssCwt	TssEwt	55	Seng et al., 2023
DR0054	27035_8#77	2016	Blood	Udonthani	Thailand	ERS2693251	10	allele 1 (wt)	Hcp1wt	TssBwt	TssCwt	TssEwt	1	Seng et al., 2023
DR0055	27035_8#78	2016	Pus	Udonthani	Thailand	ERS2693252	10	allele 1 (wt)	Hcp1wt	TssBvariant D	TssCwt	TssEvariant E	1	Seng et al., 2023
DR0056	27035_8#79	2016	Pus	Udonthani	Thailand	ERS2693253	10	allele 1 (wt)	Hcp1wt	TssBwt	TssCwt	TssEwt	1	Seng et al., 2023
DR0057	27035_8#80	2016	Blood	Udonthani	Thailand	ERS2693254	10	allele 1 (wt)	Hcp1wt	TssBwt	TssCwt	TssEwt	1	Seng et al., 2023
DR0058	27035_8#81	2016	Blood	Udonthani	Thailand	ERS2693255	500	allele 1 (wt)	Hcp1wt	TssBvariant D	TssCwt	TssEvariant E	19	Seng et al., 2023
DR0059	27035_8#82	2016	Sputum	Udonthani	Thailand	ERS2693256	529	allele 1 (wt)	Hcp1wt	TssBwt	TssCwt	TssEwt	17	Seng et al., 2023
DR0060	27035_8#83	2016	Blood	Udonthani	Thailand	ERS2693257	70	allele 1 (wt)	Hcp1wt	TssBwt	TssCwt	TssEwt	2	Seng et al., 2023
DR0061	27035_8#84	2016	Blood	Udonthani	Thailand	ERS2693258	163	allele 1 (wt)	Hcp1wt	TssBwt	TssCwt	TssEwt	14	Seng et al., 2023
DR0062	27035_8#85	2016	Blood	Udonthani	Thailand	ERS2693259	220	allele 1 (wt)	Hcp1wt	TssBwt	TssCwt	TssEwt	2	Seng et al., 2023
DR0063	27035_8#86	2016	Blood	Udonthani	Thailand	ERS2693260	220	allele 1 (wt)	Hcp1wt	TssBwt	TssCwt	TssEwt	2	Seng et al., 2023
DR0064	27035_8#87	2016	Blood	Udonthani	Thailand	ERS2693261	70	allele 1 (wt)	Hcp1wt	TssBwt	TssCwt	TssEwt	2	Seng et al., 2023
DR0065	27035_8#88	2016	Blood	Udonthani	Thailand	ERS2693262	832	allele 4	Hcp1wt	TssBwt	TssCwt	TssEvariant I	26	Seng et al., 2023
DR0066	27035_8#89	2016	Blood	Udonthani	Thailand	ERS2693263	491	allele 1 (wt)	Hcp1wt	TssBwt	TssCwt	TssEwt	3	Seng et al., 2023
DR0067	27035_8#90	2016	Blood	Udonthani	Thailand	ERS2693264	1534	allele 1 (wt)	Hcp1wt	TssBwt	TssCwt	TssEwt	27	Seng et al., 2023
DR0068	34956_7#117	2016	Blood	Udonthani	Thailand	ERS4387144	10	allele 1 (wt)	Hcp1wt	TssBwt	TssCwt	TssEwt	1	Seng et al., 2023
DR0069	27035_8#91	2016	Blood	Udonthani	Thailand	ERS2693265	47	allele 1 (wt)	Hcp1wt	TssBwt	TssCwt	TssEwt	17	Seng et al., 2023
DR0070	34956_7#119	2016	Blood	Udonthani	Thailand	ERR6718016	10	allele 1 (wt)	Hcp1wt	TssBwt	TssCwt	TssEwt	1	Seng et al., 2023
DR0071	27035_8#92	2016	Blood	Udonthani	Thailand	ERS2693266	206	allele 1 (wt)	Hcp1wt	TssBwt	TssCwt	TssEwt	1	Seng et al., 2023
DR0072	27035_8#93	2016	Blood	Udonthani	Thailand	ERS2693267	1814	allele 1 (wt)	Hcp1wt	TssBwt	TssCwt	TssEwt	17	Seng et al., 2023
DR0073	27035_8#94	2016	Blood	Udonthani	Thailand	ERS2693268	307	allele 1 (wt)	Hcp1wt	TssBwt	TssCwt	TssEwt	1	Seng et al., 2023
DR0074	34956_7#121	2016	Blood	Udonthani	Thailand	ERS4387148	307	allele 1 (wt)	Hcp1wt	TssBwt	TssCwt	TssEwt	1	Seng et al., 2023
DR0075	27035_8#95	2016	Blood	Udonthani	Thailand	ERS2693269	70	allele 1 (wt)	Hcp1wt	TssBwt	TssCwt	TssEwt	2	Seng et al., 2023
DR0076	34956_7#123	2016	Blood	Udonthani	Thailand	ERR6718020	519	allele 1 (wt)	Hcp1wt	TssBvariant D	TssCwt	TssEvariant E	7	Seng et al., 2023
DR0077	34956_7#125	2016	Blood	Udonthani	Thailand	ERS4387169	Novel	allele 1 (wt)	Hcp1wt	TssBwt	TssCwt	TssEwt	1	Seng et al., 2023
DR0078	34956_7#1	2016	Blood	Udonthani	Thailand	ERR6717898	10	allele 1 (wt)	Hcp1wt	TssBwt	TssCwt	TssEwt	1	Seng et al., 2023
DR0079	34956_7#127	2016	Blood	Udonthani	Thailand	ERS4387171	99	allele 1 (wt)	Hcp1wt	TssBwt	TssCwt	TssEwt	3	Seng et al., 2023
DR0080	34956_7#3	2016	Blood	Udonthani	Thailand	ERR6717900	10	allele 1 (wt)	Hcp1wt	TssBwt	TssCwt	TssEwt	1	Seng et al., 2023
DR0081	27035_8#12	2016	Blood	Udonthani	Thailand	ERS2693270	389	allele 1 (wt)	Hcp1wt	TssBwt	TssCwt	TssEvariant E	12	Seng et al., 2023
DR0082	34956_7#129	2016	Pus	Udonthani	Thailand	ERS4387173	832	allele 4	Hcp1wt	TssBwt	TssCwt	TssEvariant I	26	Seng et al., 2023
DR0083	27035_8#96	2016	Blood	Udonthani	Thailand	ERS2693271	53	allele 1 (wt)	Hcp1wt	TssBwt	TssCwt	TssEwt	17	Seng et al., 2023
DR0084	34956_7#131	2016	Body Fluid	Udonthani	Thailand	ERR6718028	10	allele 1 (wt)	Hcp1wt	TssBwt	TssCwt	TssEwt	1	Seng et al., 2023
DR0085	34956_7#133	2016	Blood	Udonthani	Thailand	ERS4387175	10	allele 1 (wt)	Hcp1wt	TssBwt	TssCwt	TssEwt	1	Seng et al., 2023
DR0086	27035_8#97	2016	Blood	Udonthani	Thailand	ERS2693272	519	allele 1 (wt)	Hcp1wt	TssBvariant D	TssCwt	TssEvariant E	7	Seng et al., 2023
DR0087	27035_8#98	2016	Blood	Udonthani	Thailand	ERS2693273	23	allele 1 (wt)	Hcp1wt	TssBwt	TssCwt	TssEwt	1	Seng et al., 2023
DR0088	34956_7#135	2016	Blood	Udonthani	Thailand	ERR6718032	10	allele 1 (wt)	Hcp1wt	TssBwt	TssCwt	TssEwt	1	Seng et al., 2023
DR0089	27035_8#99	2016	Blood	Udonthani	Thailand	ERS2693274	70	allele 6	Hcp1variant B	TssBvariant D	TssCwt	TssEvariant E	2	Seng et al., 2023
DR0090	27035_8#100	2016	Blood	Udonthani	Thailand	ERS2693275	1806	allele 4	Hcp1wt	TssBvariant D	TssCwt	TssEvariant C	51	Seng et al., 2023
DR0091	34956_7#138	2016	Blood	Udonthani	Thailand	ERS4387177	70	allele 1 (wt)	Hcp1wt	TssBwt	TssCwt	TssEwt	2	Seng et al., 2023
DR0092	27035_8#101	2016	Body Fluid	Udonthani	Thailand	ERS2693276	1840	allele 1 (wt)	Hcp1wt	TssBwt	TssCwt	TssEvariant E	19	Seng et al., 2023
DR0093	27035_8#102	2016	Blood	Udonthani	Thailand	ERS2693277	9	allele 1 (wt)	Hcp1wt	TssBwt	TssCwt	TssEwt	1	Seng et al., 2023
DR0094	34956_7#140	2016	Blood	Udonthani	Thailand	ERR6718037	32	allele 1 (wt)	Hcp1wt	TssBwt	TssCwt	TssEwt	2	Seng et al., 2023
DR0095	34956_7#142	2016	Blood	Udonthani	Thailand	ERS4387179	Novel	allele 1 (wt)	Hcp1wt	TssBwt	TssCwt	TssEwt	2	Seng et al., 2023
DR0096	34956_7#144	2016	Blood	Udonthani	Thailand	ERR6718041	10	allele 1 (wt)	Hcp1wt	TssBwt	TssCwt	TssEwt	1	Seng et al., 2023
DR0097	34956_7#146	2016	Blood	Udonthani	Thailand	ERS4387181	177	allele 1 (wt)	Hcp1wt	TssBvariant D	TssCwt	TssEvariant E	16	Seng et al., 2023
DR0098	34956_7#148	2016	Blood	Udonthani	Thailand	ERR6718045	167	allele 1 (wt)	Hcp1wt	TssBwt	TssCwt	TssEwt	3	Seng et al., 2023
DR0099	34956_7#150	2016	Blood	Udonthani	Thailand	ERS4387149	10	allele 1 (wt)	Hcp1wt	TssBwt	TssCwt	TssEwt	1	Seng et al., 2023
DR0100	27035_8#103	2016	Blood	Udonthani	Thailand	ERS2693278	519	allele 1 (wt)	Hcp1wt	TssBvariant D	TssCwt	TssEvariant E	7	Seng et al., 2023
DR0102	27035_8#104	2016	Blood	Udonthani	Thailand	ERS2693279	307	allele 1 (wt)	Hcp1wt	TssBwt	TssCwt	TssEwt	1	Seng et al., 2023
DR0103	34956_7#153	2016	Blood	Udonthani	Thailand	ERR6718050	520	allele 1 (wt)	Hcp1wt	TssBwt	TssCwt	TssEwt	1	Seng et al., 2023
DR0104	27035_8#105	2016	Blood	Udonthani	Thailand	ERS2693280	23	allele 1 (wt)	Hcp1wt	TssBvariant B	TssCwt	TssEwt	1	Seng et al., 2023
DR0105	27035_8#106	2016	Blood	Udonthani	Thailand	ERS2693281	290	allele 7	Hcp1variant A	TssBvariant D	TssCvariant C	TssEvariant G	2	Seng et al., 2023
DR0106	34956_7#5	2016	Blood	Udonthani	Thailand	ERS4387151	Novel	allele 8	Hcp1variant A	TssBvariant D	TssCvariant C	TssEvariant F	38	Seng et al., 2023
DR0107	34956_7#155	2016	Blood	Udonthani	Thailand	ERR6718052	167	allele 1 (wt)	Hcp1wt	TssBwt	TssCwt	TssEwt	3	Seng et al., 2023
DR0108	34956_7#157	2016	Blood	Udonthani	Thailand	ERS4387153	Novel	allele 1 (wt)	Hcp1wt	TssBwt	TssCwt	TssEwt	5	Seng et al., 2023
DR0109	34956_7#159	2016	Blood	Udonthani	Thailand	ERR6718056	Novel	allele 1 (wt)	Hcp1wt	TssBwt	TssCwt	TssEwt	5	Seng et al., 2023
DR0110	27035_8#107	2016	Blood	Udonthani	Thailand	ERS2693282	206	allele 1 (wt)	Hcp1wt	TssBwt	TssCwt	TssEwt	1	Seng et al., 2023
DR0111	34956_7#161	2016	Blood	Udonthani	Thailand	ERS4387155	10	allele 1 (wt)	Hcp1wt	TssBwt	TssCwt	TssEwt	1	Seng et al., 2023
DR0112	34956_7#163	2016	Blood	Udonthani	Thailand	ERS4387157	46	allele 1 (wt)	Hcp1wt	TssBwt	TssCwt	TssEwt	3	Seng et al., 2023
DR0113	34956_7#165	2016	Blood	Udonthani	Thailand	ERR6718062	208	allele 1 (wt)	Hcp1wt	TssBwt	TssCwt	TssEvariant E	10	Seng et al., 2023
DR0114	34956_7#167	2016	Blood	Udonthani	Thailand	ERS4387159	Novel	allele 1 (wt)	Hcp1wt	TssBwt	TssCwt	TssEwt	2	Seng et al., 2023
DR0115	34956_7#169	2016	Blood	Udonthani	Thailand	ERR6718066	70	allele 1 (wt)	Hcp1wt	TssBwt	TssCwt	TssEwt	2	Seng et al., 2023
DR0116	34956_7#171	2016	Blood	Udonthani	Thailand	ERR6718068	10	allele 1 (wt)	Hcp1wt	TssBwt	TssCwt	TssEwt	1	Seng et al., 2023
DR0117	27035_8#108	2016	Blood	Udonthani	Thailand	ERS2693283	1784	allele 1 (wt)	Hcp1wt	TssBwt	TssCwt	TssEwt	5	Seng et al., 2023
DR0118	27035_8#109	2016	Blood	Udonthani	Thailand	ERS2693284	167	allele 1 (wt)	Hcp1wt	TssBwt	TssCwt	TssEwt	3	Seng et al., 2023
DR0119	27035_8#110	2016	Body Fluid	Udonthani	Thailand	ERS2693313	315	allele 1 (wt)	Hcp1wt	TssBwt	TssCwt	TssEwt	7	Seng et al., 2023
DR0120	34956_7#173	2016	Blood	Udonthani	Thailand	ERS4387162	70	allele 1 (wt)	Hcp1wt	TssBwt	TssCwt	TssEwt	2	Seng et al., 2023
DR0121	34956_7#175	2016	Blood	Udonthani	Thailand	ERS4387163	519	allele 1 (wt)	Hcp1wt	TssBvariant D	TssCwt	TssEvariant E	7	Seng et al., 2023
DR0122	27035_8#111	2016	Blood	Udonthani	Thailand	ERS2693314	10	allele 1 (wt)	Hcp1wt	TssBwt	TssCwt	TssEwt	1	Seng et al., 2023
DR0123	34956_7#177	2016	Blood	Udonthani	Thailand	ERR6718074	52	allele 8	Hcp1variant A	TssBvariant D	TssCvariant C	TssEvariant F	38	Seng et al., 2023
DR0124	27035_8#112	2016	Blood	Udonthani	Thailand	ERS2693285	315	allele 1 (wt)	Hcp1wt	TssBwt	TssCwt	TssEwt	7	Seng et al., 2023
DR0125	34956_7#180	2016	Blood	Udonthani	Thailand	ERS4387165	505	allele 1 (wt)	Hcp1wt	TssBvariant D	TssCwt	TssEwt	3	Seng et al., 2023
DR0126	34956_7#182	2016	Blood	Udonthani	Thailand	ERR6718079	10	allele 1 (wt)	Hcp1wt	TssBwt	TssCwt	TssEwt	1	Seng et al., 2023
DR0127	34956_7#184	2016	Blood	Udonthani	Thailand	ERS4387167	46	allele 1 (wt)	Hcp1wt	TssBwt	TssCwt	TssEwt	3	Seng et al., 2023
DR0128	27035_8#13	2016	Blood	Udonthani	Thailand	ERS2693286	10	allele 1 (wt)	Hcp1wt	TssBwt	TssCwt	TssEwt	1	Seng et al., 2023
DR0129	34956_7#186	2017	Blood	Udonthani	Thailand	ERR6718083	16	allele 1 (wt)	Hcp1wt	TssBwt	TssCwt	TssEvariant E	20	Seng et al., 2023
DR0130	34956_7#188	2017	Blood	Udonthani	Thailand	ERS4387183	16	allele 1 (wt)	Hcp1wt	TssBwt	TssCwt	TssEvariant E	20	Seng et al., 2023
DR0131	27035_8#113	2017	Blood	Udonthani	Thailand	ERS2693287	70	allele 1 (wt)	Hcp1wt	TssBwt	TssCwt	TssEwt	2	Seng et al., 2023
DR0132	34956_7#190	2017	Blood	Udonthani	Thailand	ERR6718087	46	allele 1 (wt)	Hcp1wt	TssBwt	TssCwt	TssEwt	3	Seng et al., 2023
DR0133	34956_7#191	2017	Blood	Udonthani	Thailand	ERS4387185	34	allele 1 (wt)	Hcp1wt	TssBwt	TssCwt	TssEwt	4	Seng et al., 2023
DR0134	34956_7#2	2017	Blood	Udonthani	Thailand	ERR6717899	69	allele 1 (wt)	Hcp1wt	TssBwt	TssCwt	TssEwt	2	Seng et al., 2023
DR0135	34956_7#4	2017	Pus	Udonthani	Thailand	ERS4387187	Novel	allele 1 (wt)	Hcp1wt	TssBwt	TssCwt	TssEwt	43	Seng et al., 2023
DR0137	34956_7#8	2017	Blood	Udonthani	Thailand	ERS4387189	519	allele 1 (wt)	Hcp1wt	TssBvariant D	TssCwt	TssEvariant E	7	Seng et al., 2023
DR0138	34956_7#10	2017	Pus	Udonthani	Thailand	ERR6717907	34	allele 1 (wt)	Hcp1wt	TssBwt	TssCwt	TssEwt	4	Seng et al., 2023
DR0139	27035_8#114	2017	Blood	Udonthani	Thailand	ERS2693288	512	allele 1 (wt)	Hcp1wt	TssBwt	TssCwt	TssEwt	2	Seng et al., 2023
DR0140	27035_8#115	2017	Blood	Udonthani	Thailand	ERS2693289	1010	allele 1 (wt)	Hcp1wt	TssBwt	TssCwt	TssEwt	1	Seng et al., 2023
DR0141	34956_7#12	2017	Blood	Udonthani	Thailand	ERS4387191	Novel	allele 1 (wt)	Hcp1wt	TssBwt	TssCwt	TssEvariant E	19	Seng et al., 2023
DR0142	34956_7#13	2017	Body Fluid	Udonthani	Thailand	ERR6717910	70	allele 1 (wt)	Hcp1wt	TssBwt	TssCwt	TssEwt	2	Seng et al., 2023
DR0143	34956_7#15	2017	Blood	Udonthani	Thailand	ERS4387193	832	allele 4	Hcp1wt	TssBwt	TssCwt	TssEvariant I	26	Seng et al., 2023
DR0144	27035_8#116	2017	Blood	Udonthani	Thailand	ERS2693290	313	allele 1 (wt)	Hcp1wt	TssBwt	TssCwt	TssEvariant E	62	Seng et al., 2023
DR0145	34956_7#17	2017	Blood	Udonthani	Thailand	ERS4387194	832	allele 4	Hcp1wt	TssBwt	TssCwt	TssEvariant I	26	Seng et al., 2023
DR0146	34956_7#19	2017	Blood	Udonthani	Thailand	ERR6717916	10	allele 1 (wt)	Hcp1wt	TssBwt	TssCwt	TssEwt	1	Seng et al., 2023
DR0147	27035_8#117	2017	Blood	Udonthani	Thailand	ERS2693291	10	allele 1 (wt)	Hcp1wt	TssBwt	TssCwt	TssEwt	1	Seng et al., 2023
DR0148	27035_8#118	2017	Blood	Udonthani	Thailand	ERS2693292	519	allele 1 (wt)	Hcp1wt	TssBvariant D	TssCwt	TssEvariant E	7	Seng et al., 2023
DR0149	27035_8#119	2017	Blood	Udonthani	Thailand	ERS2693293	167	allele 1 (wt)	Hcp1wt	TssBwt	TssCwt	TssEwt	3	Seng et al., 2023
DR0150	27035_8#120	2017	Blood	Udonthani	Thailand	ERS2693294	167	allele 1 (wt)	Hcp1wt	TssBwt	TssCwt	TssEwt	3	Seng et al., 2023
DR0151	27035_8#121	2017	Blood	Udonthani	Thailand	ERS2693295	167	allele 1 (wt)	Hcp1wt	TssBwt	TssCwt	TssEwt	3	Seng et al., 2023
DR0152	34956_7#21	2017	Blood	Udonthani	Thailand	ERS4387196	167	allele 1 (wt)	Hcp1wt	TssBwt	TssCwt	TssEwt	3	Seng et al., 2023
DR0153	34956_7#23	2017	Body Fluid	Udonthani	Thailand	ERR6717920	167	allele 1 (wt)	Hcp1wt	TssBwt	TssCwt	TssEwt	3	Seng et al., 2023
DR0154	27035_8#122	2017	Blood	Udonthani	Thailand	ERS2693296	1805	allele 1 (wt)	Hcp1wt	TssBwt	TssCwt	TssEwt	63	Seng et al., 2023
DR0155	34956_7#25	2017	Blood	Udonthani	Thailand	ERR6717922	832	allele 4	Hcp1wt	TssBwt	TssCwt	TssEvariant I	26	Seng et al., 2023
DR0156	34956_7#28	2017	Blood	Udonthani	Thailand	ERS4387199	10	allele 1 (wt)	Hcp1wt	TssBwt	TssCwt	TssEwt	1	Seng et al., 2023
DR0157	27035_8#123	2017	Blood	Udonthani	Thailand	ERS2693297	512	allele 1 (wt)	Hcp1wt	TssBwt	TssCwt	TssEwt	2	Seng et al., 2023
DR0158	34956_7#30	2017	Blood	Udonthani	Thailand	ERR6717927	1814	allele 1 (wt)	Hcp1wt	TssBwt	TssCwt	TssEwt	17	Seng et al., 2023
DR0159	34956_7#32	2017	Blood	Udonthani	Thailand	ERS4387201	529	allele 1 (wt)	Hcp1wt	TssBwt	TssCwt	TssEwt	17	Seng et al., 2023
DR0160	34956_7#34	2017	Blood	Udonthani	Thailand	ERR6717931	507	allele 1 (wt)	Hcp1wt	TssBwt	TssCwt	TssEwt	2	Seng et al., 2023
DR0161	34956_7#36	2017	Blood	Udonthani	Thailand	ERR6717933	10	allele 1 (wt)	Hcp1wt	TssBwt	TssCwt	TssEwt	1	Seng et al., 2023
DR0162	27035_8#124	2017	Blood	Udonthani	Thailand	ERS2693298	507	allele 1 (wt)	Hcp1wt	TssBwt	TssCwt	TssEwt	2	Seng et al., 2023
DR0163	27035_8#125	2017	Body Fluid	Udonthani	Thailand	ERS2693299	70	allele 1 (wt)	Hcp1wt	TssBwt	TssCwt	TssEwt	2	Seng et al., 2023
DR0164	34956_7#38	2017	Blood	Udonthani	Thailand	ERS4387203	1315	allele 1 (wt)	Hcp1wt	TssBvariant D	TssCwt	TssEvariant E	55	Seng et al., 2023
DR0165	27035_8#126	2017	Blood	Udonthani	Thailand	ERS2693300	70	allele 1 (wt)	Hcp1wt	TssBwt	TssCwt	TssEwt	2	Seng et al., 2023
DR0166	27035_8#127	2017	Blood	Udonthani	Thailand	ERS2693301	10	allele 1 (wt)	Hcp1wt	TssBwt	TssCwt	TssEwt	1	Seng et al., 2023
DR0167	34956_7#40	2017	Blood	Udonthani	Thailand	ERS4387205	10	allele 1 (wt)	Hcp1wt	TssBwt	TssCwt	TssEwt	1	Seng et al., 2023
DR0168	34956_7#42	2017	Sputum	Udonthani	Thailand	ERR6717939	315	allele 1 (wt)	Hcp1wt	TssBvariant D	TssCwt	TssEvariant E	7	Seng et al., 2023
DR0169	27035_8#128	2017	Blood	Udonthani	Thailand	ERS2693302	961	allele 1 (wt)	Hcp1wt	TssBvariant D	TssCwt	TssEvariant E	52	Seng et al., 2023
DR0170	34956_7#44	2017	Blood	Udonthani	Thailand	ERS4387207	70	allele 1 (wt)	Hcp1wt	TssBwt	TssCwt	TssEwt	2	Seng et al., 2023
DR0171	34956_7#46	2017	Body Fluid	Udonthani	Thailand	ERR6717943	519	allele 1 (wt)	Hcp1wt	TssBvariant D	TssCwt	TssEvariant E	7	Seng et al., 2023
DR0172	34956_7#48	2017	Blood	Udonthani	Thailand	ERR6717945	519	allele 1 (wt)	Hcp1wt	TssBvariant D	TssCwt	TssEvariant E	7	Seng et al., 2023
DR0173	27035_8#129	2017	Blood	Udonthani	Thailand	ERS2693303	1777	allele 1 (wt)	Hcp1wt	TssBwt	TssCwt	TssEwt	13	Seng et al., 2023
DR0174	27035_8#130	2017	Body Fluid	Udonthani	Thailand	ERS2693304	167	allele 1 (wt)	Hcp1wt	TssBwt	TssCwt	TssEwt	3	Seng et al., 2023
DR0175	27035_8#131	2017	Blood	Udonthani	Thailand	ERS2693305	167	allele 1 (wt)	Hcp1wt	TssBwt	TssCwt	TssEwt	3	Seng et al., 2023
DR0176	34956_7#50	2017	Blood	Udonthani	Thailand	ERS4387209	220	allele 1 (wt)	Hcp1wt	TssBwt	TssCwt	TssEwt	2	Seng et al., 2023
DR0177	34956_7#52	2017	Pus	Udonthani	Thailand	ERS4387211	Novel	allele 1 (wt)	Hcp1wt	TssBwt	TssCwt	TssEvariant E	46	Seng et al., 2023
DR0178	34956_7#54	2017	Pus	Udonthani	Thailand	ERR6717951	70	allele 1 (wt)	Hcp1wt	TssBwt	TssCwt	TssEwt	2	Seng et al., 2023
DR0179	27035_8#132	2017	Pus	Udonthani	Thailand	ERS2693306	1777	allele 1 (wt)	Hcp1wt	TssBwt	TssCwt	TssEwt	13	Seng et al., 2023
DR0180	34956_7#55	2017	Blood	Udonthani	Thailand	ERR6717952	519	allele 1 (wt)	Hcp1wt	TssBvariant D	TssCwt	TssEvariant E	7	Seng et al., 2023
DR0181	27035_8#133	2017	Blood	Udonthani	Thailand	ERS2693307	1784	allele 1 (wt)	Hcp1wt	TssBwt	TssCwt	TssEwt	5	Seng et al., 2023
DR0182	34956_7#57	2017	Body Fluid	Udonthani	Thailand	ERS4387213	70	allele 1 (wt)	Hcp1wt	TssBwt	TssCwt	TssEwt	2	Seng et al., 2023
DR0183	34956_7#59	2017	Blood	Udonthani	Thailand	ERR6717956	512	allele 1 (wt)	Hcp1wt	TssBwt	TssCwt	TssEwt	2	Seng et al., 2023
DR0184	34956_7#61	2017	Pus	Udonthani	Thailand	ERS4387215	10	allele 1 (wt)	Hcp1wt	TssBwt	TssCwt	TssEwt	1	Seng et al., 2023
DR0185	34956_7#63	2017	Blood	Udonthani	Thailand	ERR6717960	658	allele 1 (wt)	Hcp1wt	TssBwt	TssCwt	TssEwt	19	Seng et al., 2023
DR0186	34956_7#65	2017	Body Fluid	Udonthani	Thailand	ERS4387217	654	allele 1 (wt)	Hcp1wt	TssBwt	TssCwt	TssEwt	2	Seng et al., 2023
DR0187	34956_7#67	2017	Sputum	Udonthani	Thailand	ERS4387219	68	allele 1 (wt)	Hcp1wt	TssBwt	TssCwt	TssEwt	2	Seng et al., 2023
DR0188	34956_7#70	2017	Body Fluid	Udonthani	Thailand	ERR6717967	34	allele 1 (wt)	Hcp1wt	TssBwt	TssCwt	TssEwt	4	Seng et al., 2023
DR0189	34956_7#72	2017	Blood	Udonthani	Thailand	ERS4387221	70	allele 1 (wt)	Hcp1wt	TssBwt	TssCwt	TssEwt	2	Seng et al., 2023
DR0190	34956_7#74	2017	Blood	Udonthani	Thailand	ERR6717971	526	allele 1 (wt)	Hcp1wt	TssBwt	TssCwt	TssEwt	1	Seng et al., 2023
DR0191	34956_7#76	2017	Body Fluid	Udonthani	Thailand	ERS4387223	17	allele 1 (wt)	Hcp1wt	TssBwt	TssCwt	TssEwt	1	Seng et al., 2023
DR0192	34956_7#78	2017	Blood	Udonthani	Thailand	ERS4387224	307	allele 1 (wt)	Hcp1wt	TssBvariant D	TssCwt	TssEvariant E	7	Seng et al., 2023
DR0193	34956_7#80	2017	Pus	Udonthani	Thailand	ERR6717977	70	allele 1 (wt)	Hcp1wt	TssBwt	TssCwt	TssEwt	2	Seng et al., 2023
DR0194	27035_8#134	2017	Blood	Udonthani	Thailand	ERS2693308	70	allele 1 (wt)	Hcp1wt	TssBwt	TssCwt	TssEwt	2	Seng et al., 2023
DR0195	34956_7#82	2017	Blood	Udonthani	Thailand	ERR6717979	10	allele 1 (wt)	Hcp1wt	TssBwt	TssCwt	TssEwt	1	Seng et al., 2023
DR0196	34956_7#84	2017	Blood	Udonthani	Thailand	ERR6717981	10	allele 1 (wt)	Hcp1wt	TssBwt	TssCwt	TssEwt	1	Seng et al., 2023
DR0198	34956_7#88	2018	Pus	Udonthani	Thailand	ERS4387229	1546	allele 1 (wt)	Hcp1wt	TssBvariant D	TssCwt	TssEvariant E	96	Seng et al., 2023
DR0199	34956_7#90	2018	Sputum	Udonthani	Thailand	ERR6717987	Novel	allele 1 (wt)	Hcp1wt	TssBwt	TssCwt	TssEwt	2	Seng et al., 2023
DR0200	34956_7#92	2018	Pus	Udonthani	Thailand	ERS4387231	500	allele 1 (wt)	Hcp1wt	TssBvariant D	TssCwt	TssEvariant E	19	Seng et al., 2023
DR0201	27035_8#135	2018	Sputum	Udonthani	Thailand	ERS2693309	10	allele 1 (wt)	Hcp1wt	TssBwt	TssCwt	TssEwt	1	Seng et al., 2023
DR0202	27035_8#136	2018	Sputum	Udonthani	Thailand	ERS2693310	70	allele 1 (wt)	Hcp1wt	TssBwt	TssCwt	TssEwt	2	Seng et al., 2023
DR0203	34956_7#94	2018	Blood	Udonthani	Thailand	ERR6717991	10	allele 1 (wt)	Hcp1wt	TssBwt	TssCwt	TssEwt	1	Seng et al., 2023
DR0204	27035_8#137	2018	Blood	Udonthani	Thailand	ERS2693311	70	allele 1 (wt)	Hcp1wt	TssBwt	TssCwt	TssEwt	2	Seng et al., 2023
DR0205	34956_7#95	2018	Blood	Udonthani	Thailand	ERS4387233	10	allele 1 (wt)	Hcp1wt	TssBwt	TssCwt	TssEwt	1	Seng et al., 2023
DR0206	34956_7#97	2018	Blood	Udonthani	Thailand	ERR6717994	10	allele 1 (wt)	Hcp1wt	TssBwt	TssCwt	TssEwt	1	Seng et al., 2023
DR0207	34956_7#99	2018	Body Fluid	Udonthani	Thailand	ERS4387235	10	allele 1 (wt)	Hcp1wt	TssBwt	TssCwt	TssEwt	1	Seng et al., 2023
DR0208	34956_7#101	2018	Blood	Udonthani	Thailand	ERR6717998	23	allele 1 (wt)	Hcp1wt	TssBwt	TssCwt	TssEwt	1	Seng et al., 2023
DR0209	34956_7#103	2018	Blood	Udonthani	Thailand	ERS4387237	23	allele 1 (wt)	Hcp1wt	TssBwt	TssCwt	TssEwt	1	Seng et al., 2023
DR0210	34956_7#105	2018	Blood	Udonthani	Thailand	ERR6718002	Novel	allele 1 (wt)	Hcp1wt	TssBwt	TssCwt	TssEwt	2	Seng et al., 2023
DR0211	34956_7#107	2018	Blood	Udonthani	Thailand	ERS4387239	Novel	allele 1 (wt)	Hcp1wt	TssBwt	TssCwt	TssEwt	2	Seng et al., 2023
DR0212	34956_7#110	2017	Blood	Udonthani	Thailand	ERR6718007	46	allele 1 (wt)	Hcp1wt	TssBwt	TssCwt	TssEwt	3	Seng et al., 2023
DR0213	34956_7#112	2018	Blood	Udonthani	Thailand	ERS4387241	520	allele 1 (wt)	Hcp1wt	TssBwt	TssCwt	TssEwt	1	Seng et al., 2023
DR0214	34956_7#114	2018	Blood	Udonthani	Thailand	ERR6718011	931	allele 1 (wt)	Hcp1wt	TssBwt	TssCwt	TssEwt	13	Seng et al., 2023
DR0215	34956_7#116	2018	Blood	Udonthani	Thailand	ERS4387243	1010	allele 1 (wt)	Hcp1wt	TssBwt	TssCwt	TssEwt	1	Seng et al., 2023
DR0216	34956_7#118	2018	Blood	Udonthani	Thailand	ERR6718015	307	allele 1 (wt)	Hcp1wt	TssBwt	TssCwt	TssEwt	1	Seng et al., 2023
DR0217	34956_7#120	2018	Blood	Udonthani	Thailand	ERS4387245	46	allele 1 (wt)	Hcp1wt	TssBwt	TssCwt	TssEwt	3	Seng et al., 2023
DR0218	34956_7#122	2018	Blood	Udonthani	Thailand	ERR6718019	208	allele 1 (wt)	Hcp1wt	TssBwt	TssCwt	TssEvariant E	10	Seng et al., 2023
DR0219	34956_7#124	2018	Blood	Udonthani	Thailand	ERS4387247	233	allele 1 (wt)	Hcp1wt	TssBwt	TssCwt	TssEwt	1	Seng et al., 2023
DR0220	34956_7#126	2018	Blood	Udonthani	Thailand	ERR6718023	23	allele 1 (wt)	Hcp1wt	TssBvariant D	TssCwt	TssEwt	1	Seng et al., 2023
DR0221	34956_7#128	2018	Blood	Udonthani	Thailand	ERR6718025	365	allele 1 (wt)	Hcp1wt	TssBvariant D	TssCwt	TssEvariant E	5	Seng et al., 2023
DR0222	34956_7#130	2018	Sputum	Udonthani	Thailand	ERS4387250	162	allele 1 (wt)	Hcp1wt	TssBwt	TssCwt	TssEwt	3	Seng et al., 2023
DR0223	34956_7#132	2018	Blood	Udonthani	Thailand	ERS4387251	500	allele 1 (wt)	Hcp1wt	TssBvariant D	TssCwt	TssEvariant E	19	Seng et al., 2023
DR0224	34956_7#134	2018	Body Fluid	Udonthani	Thailand	ERR6718031	1482	allele 1 (wt)	Hcp1wt	TssBwt	TssCwt	TssEwt	2	Seng et al., 2023
DR0225	34956_7#136	2018	Blood	Udonthani	Thailand	ERS4387253	10	allele 1 (wt)	Hcp1wt	TssBwt	TssCwt	TssEwt	1	Seng et al., 2023
DR0226	34956_7#137	2018	Blood	Udonthani	Thailand	ERR6718034	526	allele 1 (wt)	Hcp1wt	TssBwt	TssCwt	TssEwt	1	Seng et al., 2023
DR0227	34956_7#139	2018	Blood	Udonthani	Thailand	ERS4387255	874	allele 2	Hcp1wt	TssBwt	TssCwt	TssEwt	25	Seng et al., 2023
DR0228	27035_8#138	2015	Blood	Khonkaen	Thailand	ERS2693312	10	allele 1 (wt)	Hcp1wt	TssBwt	TssCwt	TssEwt	1	Seng et al., 2023
DR0229	27035_8#139	2015	Blood	Khonkaen	Thailand	ERS2693315	70	allele 1 (wt)	Hcp1wt	TssBwt	TssCwt	TssEwt	2	Seng et al., 2023
DR0230	27035_8#140	2015	Blood	Khonkaen	Thailand	ERS2693316	70	allele 1 (wt)	Hcp1wt	TssBwt	TssCwt	TssEwt	2	Seng et al., 2023
DR0231	27035_8#141	2015	Blood	Khonkaen	Thailand	ERS2693317	16	allele 1 (wt)	Hcp1wt	TssBwt	TssCwt	TssEvariant E	20	Seng et al., 2023
DR0232	27035_8#142	2015	Blood	Khonkaen	Thailand	ERS2693318	386	allele 1 (wt)	Hcp1wt	TssBwt	TssCwt	TssEwt	3	Seng et al., 2023
DR0233	27035_8#143	2015	Blood	Khonkaen	Thailand	ERS2693319	689	allele 1 (wt)	Hcp1wt	TssBwt	TssCwt	TssEwt	6	Seng et al., 2023
DR0234	27035_8#144	2015	Sputum	Khonkaen	Thailand	ERS2693320	1574	allele 1 (wt)	Hcp1wt	TssBwt	TssCwt	TssEwt	13	Seng et al., 2023
DR0235	27035_8#145	2015	Blood	Khonkaen	Thailand	ERS2693321	1838	allele 1 (wt)	Hcp1wt	TssBwt	TssCwt	TssEwt	46	Seng et al., 2023
DR0236	27035_8#146	2015	Blood	Khonkaen	Thailand	ERS2693322	950	allele 1 (wt)	Hcp1wt	TssBwt	TssCwt	TssEwt	5	Seng et al., 2023
DR0237	27035_8#147	2015	Blood	Sisaket	Thailand	ERS2693323	15	allele 1 (wt)	Hcp1wt	TssBwt	TssCwt	TssEwt	9	Seng et al., 2023
DR0238	27035_8#148	2015	Blood	Khonkaen	Thailand	ERS2693324	500	allele 1 (wt)	Hcp1wt	TssBwt	TssCwt	TssEwt	19	Seng et al., 2023
DR0239	27035_8#149	2015	Pus	Khonkaen	Thailand	ERS2693325	10	allele 1 (wt)	Hcp1wt	TssBwt	TssCwt	TssEwt	1	Seng et al., 2023
DR0240	27035_8#150	2015	Body Fluid	Khonkaen	Thailand	ERS2693326	1857	allele 1 (wt)	Hcp1wt	TssBwt	TssCwt	TssEvariant E	17	Seng et al., 2023
DR0241	27035_8#151	2015	Sputum	Maha Sarakham	Thailand	ERS2693327	34	allele 1 (wt)	Hcp1wt	TssBwt	TssCwt	TssEwt	4	Seng et al., 2023
DR0242	27035_8#152	2015	Blood	Khonkaen	Thailand	ERS2693328	56	allele 1 (wt)	Hcp1wt	TssBwt	TssCwt	TssEwt	3	Seng et al., 2023
DR0243	27035_8#153	2016	Blood	Khonkaen	Thailand	ERS2693329	70	allele 1 (wt)	Hcp1wt	TssBwt	TssCwt	TssEwt	2	Seng et al., 2023
DR0244	27035_8#154	2016	Blood	Khonkaen	Thailand	ERS2693330	70	allele 1 (wt)	Hcp1wt	TssBwt	TssCwt	TssEwt	2	Seng et al., 2023
DR0245	27035_8#155	2016	Blood	Khonkaen	Thailand	ERS2693331	10	allele 1 (wt)	Hcp1wt	TssBwt	TssCwt	TssEwt	1	Seng et al., 2023
DR0246	27035_8#156	2016	Blood	Khonkaen	Thailand	ERS2693332	70	allele 1 (wt)	Hcp1wt	TssBwt	TssCwt	TssEwt	2	Seng et al., 2023
DR0247	27035_8#157	2016	Blood	Khonkaen	Thailand	ERS2693333	10	allele 1 (wt)	Hcp1wt	TssBwt	TssCwt	TssEwt	1	Seng et al., 2023
DR0248	27035_8#158	2016	Blood	Khonkaen	Thailand	ERS2693334	70	allele 1 (wt)	Hcp1wt	TssBwt	TssCwt	TssEwt	2	Seng et al., 2023
DR0249	27035_8#159	2016	Blood	Khonkaen	Thailand	ERS2693335	307	allele 1 (wt)	Hcp1wt	TssBwt	TssCwt	TssEwt	1	Seng et al., 2023
DR0250	27035_8#160	2016	Blood	Khonkaen	Thailand	ERS2693336	70	allele 1 (wt)	Hcp1wt	TssBwt	TssCwt	TssEwt	2	Seng et al., 2023
DR0251	27035_8#161	2016	Blood	Khonkaen	Thailand	ERS2693337	23	allele 1 (wt)	Hcp1wt	TssBvariant D	TssCwt	TssEwt	1	Seng et al., 2023
DR0252	27035_8#162	2016	Blood	Maha Sarakham	Thailand	ERS2693338	70	allele 1 (wt)	Hcp1wt	TssBwt	TssCwt	TssEwt	2	Seng et al., 2023
DR0253	27035_8#163	2016	Blood	Khonkaen	Thailand	ERS2693339	70	allele 1 (wt)	Hcp1wt	TssBwt	TssCwt	TssEwt	2	Seng et al., 2023
DR0254	27035_8#164	2016	Blood	Khonkaen	Thailand	ERS2693340	300	allele 1 (wt)	Hcp1wt	TssBvariant D	TssCwt	TssEvariant E	18	Seng et al., 2023
DR0255	27035_8#165	2016	Blood	Khonkaen	Thailand	ERS2693341	950	allele 1 (wt)	Hcp1wt	TssBwt	TssCwt	TssEwt	5	Seng et al., 2023
DR0256	27035_8#166	2016	Blood	Khonkaen	Thailand	ERS2693342	70	allele 1 (wt)	Hcp1wt	TssBwt	TssCwt	TssEwt	2	Seng et al., 2023
DR0257	27035_8#167	2016	Blood	Khonkaen	Thailand	ERS2693343	70	allele 1 (wt)	Hcp1wt	TssBwt	TssCwt	TssEwt	2	Seng et al., 2023
DR0258	27035_8#168	2016	Body Fluid	Khonkaen	Thailand	ERS2693344	70	allele 1 (wt)	Hcp1wt	TssBwt	TssCwt	TssEwt	2	Seng et al., 2023
DR0259	27035_8#169	2016	Blood	Khonkaen	Thailand	ERS2693345	519	allele 1 (wt)	Hcp1wt	TssBvariant D	TssCwt	TssEvariant E	7	Seng et al., 2023
DR0260	27035_8#170	2016	Tissue	Khonkaen	Thailand	ERS2693346	70	allele 1 (wt)	Hcp1wt	TssBwt	TssCwt	TssEwt	2	Seng et al., 2023
DR0261	27035_8#171	2016	Blood	Khonkaen	Thailand	ERS2693347	34	allele 1 (wt)	Hcp1wt	TssBwt	TssCwt	TssEwt	4	Seng et al., 2023
DR0262	27035_8#172	2016	Blood	Khonkaen	Thailand	ERS2693348	220	allele 1 (wt)	Hcp1wt	TssBwt	TssCwt	TssEwt	2	Seng et al., 2023
DR0263	27035_8#173	2016	Blood	Khonkaen	Thailand	ERS2693349	950	allele 1 (wt)	Hcp1wt	TssBwt	TssCwt	TssEwt	5	Seng et al., 2023
DR0264	27035_8#174	2016	Pus	Khonkaen	Thailand	ERS2693350	196	allele 1 (wt)	Hcp1wt	TssBwt	TssCwt	TssEwt	12	Seng et al., 2023
DR0265	27035_8#175	2016	Blood	Maha Sarakham	Thailand	ERS2693351	950	allele 1 (wt)	Hcp1wt	TssBwt	TssCwt	TssEwt	5	Seng et al., 2023
DR0266	27035_8#176	2016	Pus	Khonkaen	Thailand	ERS2693352	365	allele 1 (wt)	Hcp1wt	TssBvariant D	TssCwt	TssEvariant E	5	Seng et al., 2023
DR0267	27035_8#177	2016	Blood	Khonkaen	Thailand	ERS2693353	16	allele 1 (wt)	Hcp1wt	TssBwt	TssCwt	TssEvariant E	20	Seng et al., 2023
DR0268	27035_8#178	2016	Blood	Khonkaen	Thailand	ERS2693354	519	allele 1 (wt)	Hcp1wt	TssBvariant D	TssCwt	TssEvariant E	7	Seng et al., 2023
DR0269	27035_8#179	2016	Blood	Khonkaen	Thailand	ERS2693355	1848	allele 1 (wt)	Hcp1wt	TssBwt	TssCwt	TssEwt	2	Seng et al., 2023
DR0270	27035_8#180	2016	Blood	Khonkaen	Thailand	ERS2693356	1809	allele 1 (wt)	Hcp1wt	TssBvariant D	TssCwt	TssEvariant E	19	Seng et al., 2023
DR0271	27035_8#181	2016	Pus	Khonkaen	Thailand	ERS2693357	498	allele 1 (wt)	Hcp1wt	TssBwt	TssCwt	TssEwt	9	Seng et al., 2023
DR0272	27035_8#182	2016	Blood	Khonkaen	Thailand	ERS2693358	315	allele 1 (wt)	Hcp1wt	TssBwt	TssCwt	TssEwt	7	Seng et al., 2023
DR0273	27035_8#183	2016	Blood	Khonkaen	Thailand	ERS2693359	17	allele 1 (wt)	Hcp1wt	TssBwt	TssCwt	TssEwt	1	Seng et al., 2023
DR0274	27035_8#184	2016	Blood	Khonkaen	Thailand	ERS2693360	306	allele 1 (wt)	Hcp1wt	TssBwt	TssCwt	TssEwt	1	Seng et al., 2023
DR0275	27035_8#185	2016	Sputum	Khonkaen	Thailand	ERS2693361	70	allele 1 (wt)	Hcp1wt	TssBwt	TssCwt	TssEwt	2	Seng et al., 2023
DR0276	27035_8#186	2016	Blood	Khonkaen	Thailand	ERS2693362	99	allele 1 (wt)	Hcp1wt	TssBwt	TssCwt	TssEwt	3	Seng et al., 2023
DR0277	27035_8#187	2016	Blood	Khonkaen	Thailand	ERS2693363	70	allele 1 (wt)	Hcp1wt	TssBwt	TssCwt	TssEwt	2	Seng et al., 2023
DR0278	27035_8#188	2016	Blood	Khonkaen	Thailand	ERS2693364	10	allele 1 (wt)	Hcp1wt	TssBwt	TssCwt	TssEwt	1	Seng et al., 2023
DR0279	27035_8#189	2016	Blood	Khonkaen	Thailand	ERS2693365	654	allele 1 (wt)	Hcp1wt	TssBwt	TssCwt	TssEwt	2	Seng et al., 2023
DR0280	27035_8#190	2016	Blood	Khonkaen	Thailand	ERS2693366	167	allele 1 (wt)	Hcp1wt	TssBwt	TssCwt	TssEwt	3	Seng et al., 2023
DR0281	27035_8#191	2016	Blood	Khonkaen	Thailand	ERS2693367	1790	allele 1 (wt)	Hcp1wt	TssBwt	TssCwt	TssEwt	13	Seng et al., 2023
DR0282	27035_8#192	2017	Blood	Khonkaen	Thailand	ERS2693368	97	allele 1 (wt)	Hcp1wt	TssBwt	TssCwt	TssEwt	17	Seng et al., 2023
DR0283	27097_8#1	2017	Sputum	Khonkaen	Thailand	ERS2693369	70	allele 1 (wt)	Hcp1wt	TssBwt	TssCwt	TssEwt	2	Seng et al., 2023
DR0284	27097_8#2	2017	Blood	Khonkaen	Thailand	ERS2693370	290	allele 1 (wt)	Hcp1wt	TssBwt	TssCwt	TssEwt	2	Seng et al., 2023
DR0285	27097_8#3	2017	Pus	Khonkaen	Thailand	ERS2693371	657	allele 1 (wt)	Hcp1wt	TssBvariant D	TssCwt	TssEwt	5	Seng et al., 2023
DR0286	27097_8#4	2017	Blood	Khonkaen	Thailand	ERS2693372	70	allele 1 (wt)	Hcp1wt	TssBwt	TssCwt	TssEwt	2	Seng et al., 2023
DR0287	27097_8#5	2017	Sputum	Khonkaen	Thailand	ERS2693373	1782	allele 1 (wt)	Hcp1wt	TssBwt	TssCwt	TssEwt	17	Seng et al., 2023
DR0288	27097_8#6	2017	Blood	Khonkaen	Thailand	ERS2693374	70	allele 1 (wt)	Hcp1wt	TssBwt	TssCwt	TssEwt	2	Seng et al., 2023
DR0289	27097_8#7	2017	Blood	Maha Sarakham	Thailand	ERS2693375	70	allele 1 (wt)	Hcp1wt	TssBwt	TssCwt	TssEwt	2	Seng et al., 2023
DR0290	27097_8#8	2017	Sputum	Khonkaen	Thailand	ERS2693376	70	allele 1 (wt)	Hcp1wt	TssBwt	TssCwt	TssEwt	2	Seng et al., 2023
DR0291	27097_8#9	2017	Blood	Khonkaen	Thailand	ERS2693377	512	allele 1 (wt)	Hcp1wt	TssBwt	TssCwt	TssEwt	2	Seng et al., 2023
DR0292	27097_8#10	2017	Sputum	Khonkaen	Thailand	ERS2693378	654	allele 1 (wt)	Hcp1wt	TssBwt	TssCwt	TssEwt	2	Seng et al., 2023
DR0293	27097_8#11	2017	Blood	Khonkaen	Thailand	ERS2693379	99	allele 1 (wt)	Hcp1wt	TssBwt	TssCwt	TssEwt	4	Seng et al., 2023
DR0294	27097_8#12	2017	Blood	Maha Sarakham	Thailand	ERS2693380	70	allele 1 (wt)	Hcp1wt	TssBwt	TssCwt	TssEwt	2	Seng et al., 2023
DR0295	27097_8#13	2017	Blood	Khonkaen	Thailand	ERS2693381	54	allele 1 (wt)	Hcp1wt	TssBwt	TssCwt	TssEwt	6	Seng et al., 2023
DR0296	27097_8#14	2017	Blood	Khonkaen	Thailand	ERS2693382	1786	allele 1 (wt)	Hcp1wt	TssBwt	TssCwt	TssEwt	1	Seng et al., 2023
DR0297	27097_8#15	2017	Blood	Khonkaen	Thailand	ERS2693383	48	allele 1 (wt)	Hcp1wt	TssBvariant D	TssCwt	TssEvariant E	18	Seng et al., 2023
DR0298	27097_8#16	2017	Blood	Khonkaen	Thailand	ERS2693384	208	allele 1 (wt)	Hcp1wt	TssBwt	TssCwt	TssEvariant E	10	Seng et al., 2023
DR0299	27097_8#17	2017	Body Fluid	Khonkaen	Thailand	ERS2693385	70	allele 1 (wt)	Hcp1wt	TssBwt	TssCwt	TssEwt	2	Seng et al., 2023
DR0301	34956_7#143	2017	Blood	Khonkaen	Thailand	ERS4387257	Novel	allele 1 (wt)	Hcp1wt	TssBwt	TssCwt	TssEwt	2	Seng et al., 2023
DR0302	34956_7#145	2017	Blood	Khonkaen	Thailand	ERR6718042	70	allele 1 (wt)	Hcp1wt	TssBwt	TssCwt	TssEwt	2	Seng et al., 2023
DR0303	34956_7#147	2017	Blood	Khonkaen	Thailand	ERS4387259	306	allele 1 (wt)	Hcp1wt	TssBwt	TssCwt	TssEwt	1	Seng et al., 2023
DR0304	34956_7#149	2017	Blood	Roi Et	Thailand	ERR6718046	58	allele 1 (wt)	Hcp1wt	TssBwt	TssCwt	TssEwt	16	Seng et al., 2023
DR0305	34956_7#152	2017	Blood	Khonkaen	Thailand	ERS4387261	70	allele 1 (wt)	Hcp1wt	TssBwt	TssCwt	TssEwt	2	Seng et al., 2023
DR0306	34956_7#154	2017	Blood	Khonkaen	Thailand	ERR6718051	34	allele 1 (wt)	Hcp1wt	TssBwt	TssCwt	TssEwt	4	Seng et al., 2023
DR0307	34956_7#156	2017	Blood	Khonkaen	Thailand	ERS4387263	365	allele 1 (wt)	Hcp1wt	TssBwt	TssCwt	TssEwt	5	Seng et al., 2023
DR0308	34956_7#158	2017	Blood	Khonkaen	Thailand	ERR6718055	70	allele 1 (wt)	Hcp1wt	TssBwt	TssCwt	TssEwt	2	Seng et al., 2023
DR0309	34956_7#160	2017	Blood	Khonkaen	Thailand	ERS4387265	177	allele 1 (wt)	Hcp1wt	TssBwt	TssCwt	TssEwt	3	Seng et al., 2023
DR0310	34956_7#162	2017	Blood	Khonkaen	Thailand	ERR6718059	34	allele 1 (wt)	Hcp1wt	TssBwt	TssCwt	TssEwt	4	Seng et al., 2023
DR0311	34956_7#164	2017	Blood	Khonkaen	Thailand	ERS4387267	208	allele 1 (wt)	Hcp1wt	TssBwt	TssCwt	TssEvariant E	10	Seng et al., 2023
DR0312	27097_8#18	2017	Blood	Khonkaen	Thailand	ERS2693386	306	allele 1 (wt)	Hcp1wt	TssBwt	TssCwt	TssEwt	1	Seng et al., 2023
DR0313	34956_7#166	2018	Blood	Khonkaen	Thailand	ERR6718063	99	allele 1 (wt)	Hcp1wt	TssBwt	TssCwt	TssEwt	4	Seng et al., 2023
DR0314	34956_7#168	2018	Blood	Khonkaen	Thailand	ERS4387269	507	allele 1 (wt)	Hcp1wt	TssBwt	TssCwt	TssEwt	2	Seng et al., 2023
DR0315	34956_7#172	2018	Blood	Khonkaen	Thailand	ERR6718069	171	allele 1 (wt)	Hcp1wt	TssBvariant D	TssCwt	TssEvariant E	1	Seng et al., 2023
DR0316	27097_8#19	2016	Pus	Khonkaen	Thailand	ERS2693387	1799	allele 4	Hcp1wt	TssBwt	TssCwt	TssEvariant C	81	Seng et al., 2023
DR0317	27097_8#20	2016	Blood	Nakhon Phanom	Thailand	ERS2693388	1832	allele 4	Hcp1wt	TssBwt	TssCwt	TssEvariant I	60	Seng et al., 2023
DR0318	27097_8#21	2016	Blood	Khonkaen	Thailand	ERS2693389	10	allele 1 (wt)	Hcp1wt	TssBwt	TssCwt	TssEwt	1	Seng et al., 2023
DR0319	27097_8#22	2016	Body Fluid	Khonkaen	Thailand	ERS2693390	498	allele 1 (wt)	Hcp1wt	TssBwt	TssCwt	TssEwt	9	Seng et al., 2023
DR0320	27097_8#23	2016	Blood	Maha Sarakham	Thailand	ERS2693391	163	allele 1 (wt)	Hcp1wt	TssBwt	TssCwt	TssEwt	14	Seng et al., 2023
DR0321	27097_8#24	2016	Blood	Mukdahan	Thailand	ERS2693392	84	allele 1 (wt)	Hcp1wt	TssBwt	TssCwt	TssEwt	2	Seng et al., 2023
DR0322	27097_8#25	2016	Blood	Khonkaen	Thailand	ERS2693393	70	allele 1 (wt)	Hcp1wt	TssBwt	TssCwt	TssEwt	2	Seng et al., 2023
DR0323	34956_7#174	2016	Pus	Khonkaen	Thailand	ERS4387275	365	allele 1 (wt)	Hcp1wt	TssBvariant D	TssCwt	TssEvariant E	5	Seng et al., 2023
DR0324	27097_8#27	2016	Pus	Maha Sarakham	Thailand	ERS2693396	70	allele 1 (wt)	Hcp1wt	TssBwt	TssCwt	TssEwt	2	Seng et al., 2023
DR0325	27097_8#28	2016	Blood	Khonkaen	Thailand	ERS2693397	10	allele 1 (wt)	Hcp1wt	TssBwt	TssCwt	TssEwt	1	Seng et al., 2023
DR0326	27097_8#29	2016	Blood	Khonkaen	Thailand	ERS2693398	1839	allele 1 (wt)	Hcp1wt	TssBvariant D	TssCwt	TssEvariant E	19	Seng et al., 2023
DR0327	34956_7#176	2016	Blood	Udonthani	Thailand	ERR6718073	10	allele 1 (wt)	Hcp1wt	TssBwt	TssCwt	TssEwt	1	Seng et al., 2023
DR0328	27097_8#30	2016	Pus	Maha Sarakham	Thailand	ERS2693399	498	allele 1 (wt)	Hcp1wt	TssBwt	TssCwt	TssEwt	9	Seng et al., 2023
DR0329	34956_7#178	2016	Pus	Maha Sarakham	Thailand	ERS4387277	Novel	allele 1 (wt)	Hcp1wt	TssBwt	TssCwt	TssEwt	34	Seng et al., 2023
DR0330	34956_7#179	2016	Blood	Khonkaen	Thailand	ERR6718076	68	allele 1 (wt)	Hcp1wt	TssBwt	TssCwt	TssEwt	2	Seng et al., 2023
DR0331	27035_8#15	2017	Blood	Khonkaen	Thailand	ERS2693400	178	allele 1 (wt)	Hcp1wt	TssBwt	TssCwt	TssEwt	13	Seng et al., 2023
DR0332	27097_8#31	2017	Blood	Udonthani	Thailand	ERS2693401	34	allele 1 (wt)	Hcp1wt	TssBwt	TssCwt	TssEwt	4	Seng et al., 2023
DR0333	34956_7#181	2017	Body Fluid	Khonkaen	Thailand	ERS4387279	70	allele 1 (wt)	Hcp1wt	TssBwt	TssCwt	TssEwt	2	Seng et al., 2023
DR0334	34956_7#183	2017	Blood	Udonthani	Thailand	ERR6718080	306	allele 1 (wt)	Hcp1wt	TssBwt	TssCwt	TssEwt	1	Seng et al., 2023
DR0335	34956_7#185	2017	Tissue	Khonkaen	Thailand	ERS4387281	1783	allele 1 (wt)	Hcp1wt	TssBwt	TssCwt	TssEvariant E	3	Seng et al., 2023
DR0336	34956_7#187	2017	Body Fluid	Maha Sarakham	Thailand	ERR6718084	32	allele 1 (wt)	Hcp1wt	TssBwt	TssCwt	TssEwt	2	Seng et al., 2023
DR0337	34956_7#189	2017	Pus	Khonkaen	Thailand	ERS4387283	220	allele 1 (wt)	Hcp1wt	TssBwt	TssCwt	TssEwt	2	Seng et al., 2023
DR0338	34956_7#192	2018	Pus	Khonkaen	Thailand	ERR6718089	46	allele 1 (wt)	Hcp1wt	TssBwt	TssCwt	TssEwt	3	Seng et al., 2023
DR0339	34926_8#1	2018	Blood	Khonkaen	Thailand	ERS4387285	32	allele 1 (wt)	Hcp1wt	TssBwt	TssCwt	TssEwt	2	Seng et al., 2023
DR0340	27097_8#32	2015	Pus	Nakhon Phanom	Thailand	ERS2693402	34	allele 1 (wt)	Hcp1wt	TssBwt	TssCwt	TssEwt	4	Seng et al., 2023
DR0341	34926_8#3	2015	Sputum	Nakhon Phanom	Thailand	ERR6595748	872	allele 1 (wt)	Hcp1wt	TssBvariant D	TssCwt	TssEvariant E	18	Seng et al., 2023
DR0342	34926_8#5	2015	Pus	Nakhon Phanom	Thailand	ERS4387287	884	allele 2	Hcp1wt	TssBwt	TssCwt	TssEwt	25	Seng et al., 2023
DR0343	34956_7#7	2015	Blood	Nakhon Phanom	Thailand	ERR6717904	205	allele 1 (wt)	Hcp1wt	TssBwt	TssCwt	TssEwt	22	Seng et al., 2023
DR0344	27097_8#33	2015	Blood	Nakhon Phanom	Thailand	ERS2693403	205	allele 1 (wt)	Hcp1wt	TssBwt	TssCwt	TssEwt	22	Seng et al., 2023
DR0345	27097_8#34	2015	Blood	Nakhon Phanom	Thailand	ERS2693404	1814	allele 1 (wt)	Hcp1wt	TssBwt	TssCwt	TssEwt	17	Seng et al., 2023
DR0346	34926_8#7	2015	Pus	Nakhon Phanom	Thailand	ERS4387289	874	allele 2	Hcp1wt	TssBwt	TssCwt	TssEwt	25	Seng et al., 2023
DR0347	34926_8#9	2015	Blood	Nakhon Phanom	Thailand	ERR6595754	486	allele 1 (wt)	Hcp1wt	TssBwt	TssCwt	TssEwt	3	Seng et al., 2023
DR0348	27097_8#35	2015	Blood	Nakhon Phanom	Thailand	ERS2693405	48	allele 1 (wt)	Hcp1wt	TssBwt	TssCwt	TssEwt	3	Seng et al., 2023
DR0349	27097_8#36	2015	Sputum	Nakhon Phanom	Thailand	ERS2693406	874	allele 2	Hcp1wt	TssBwt	TssCwt	TssEwt	25	Seng et al., 2023
DR0350	27097_8#37	2015	Blood	Nakhon Phanom	Thailand	ERS2693407	197	allele 4	Hcp1wt	TssBwt	TssCwt	TssEvariant I	44	Seng et al., 2023
DR0351	27097_8#38	2015	Blood	Nakhon Phanom	Thailand	ERS2693408	1786	allele 1 (wt)	Hcp1wt	TssBwt	TssCwt	TssEwt	82	Seng et al., 2023
DR0352	27097_8#39	2015	Blood	Nakhon Phanom	Thailand	ERS2693409	54	allele 1 (wt)	Hcp1wt	TssBwt	TssCwt	TssEwt	6	Seng et al., 2023
DR0353	27035_8#16	2015	Blood	Nakhon Phanom	Thailand	ERS2693410	1854	allele 1 (wt)	Hcp1wt	TssBwt	TssCwt	TssEwt	2	Seng et al., 2023
DR0354	27097_8#40	2015	Blood	Nakhon Phanom	Thailand	ERS2693411	1788	allele 4	Hcp1wt	TssBvariant D	TssCwt	TssEvariant I	27	Seng et al., 2023
DR0355	27097_8#41	2016	Blood	Nakhon Phanom	Thailand	ERS2693412	538	allele 1 (wt)	Hcp1wt	TssBwt	TssCwt	TssEwt	1	Seng et al., 2023
DR0356	27035_8#17	2016	Sputum	Nakhon Phanom	Thailand	ERS2693413	538	allele 1 (wt)	Hcp1wt	TssBwt	TssCwt	TssEwt	1	Seng et al., 2023
DR0357	27097_8#42	2016	Blood	Nakhon Phanom	Thailand	ERS2693414	206	allele 1 (wt)	Hcp1wt	TssBwt	TssCwt	TssEwt	1	Seng et al., 2023
DR0358	27097_8#43	2016	Blood	Nakhon Phanom	Thailand	ERS2693415	205	allele 1 (wt)	Hcp1wt	TssBwt	TssCwt	TssEwt	22	Seng et al., 2023
DR0359	27035_8#18	2016	Blood	Nakhon Phanom	Thailand	ERS2693416	156	allele 1 (wt)	Hcp1wt	TssBvariant D	TssCwt	TssEvariant E	5	Seng et al., 2023
DR0360	27097_8#44	2016	Blood	Nakhon Phanom	Thailand	ERS2693417	56	allele 1 (wt)	Hcp1wt	TssBwt	TssCwt	TssEwt	3	Seng et al., 2023
DR0361	27035_8#19	2016	Blood	Nakhon Phanom	Thailand	ERS2693418	56	allele 1 (wt)	Hcp1wt	TssBwt	TssCwt	TssEwt	3	Seng et al., 2023
DR0362	27097_8#45	2016	Blood	Nakhon Phanom	Thailand	ERS2693419	208	allele 1 (wt)	Hcp1wt	TssBwt	TssCwt	TssEvariant E	10	Seng et al., 2023
DR0363	27097_8#46	2016	Pus	Nakhon Phanom	Thailand	ERS2693420	33	allele 1 (wt)	Hcp1wt	TssBwt	TssCwt	TssEwt	4	Seng et al., 2023
DR0364	27097_8#47	2016	Blood	Nakhon Phanom	Thailand	ERS2693421	56	allele 4	Hcp1wt	TssBwt	TssCwt	TssEvariant I	3	Seng et al., 2023
DR0365	27097_8#48	2016	Sputum	Nakhon Phanom	Thailand	ERS2693422	70	allele 1 (wt)	Hcp1wt	TssBwt	TssCwt	TssEwt	2	Seng et al., 2023
DR0366	34956_7#9	2016	Blood	Nakhon Phanom	Thailand	ERS4387291	315	allele 7	Hcp1variant A	TssBvariant D	TssCvariant E	TssEvariant G	7	Seng et al., 2023
DR0367	27097_8#49	2016	Blood	Nakhon Phanom	Thailand	ERS2693423	1102	allele 8	Hcp1variant A	TssBvariant D	TssCvariant C	TssEvariant G	83	Seng et al., 2023
DR0368	27097_8#50	2016	Blood	Nakhon Phanom	Thailand	ERS2693424	54	allele 1 (wt)	Hcp1wt	TssBwt	TssCwt	TssEwt	6	Seng et al., 2023
DR0369	27097_8#51	2016	Body Fluid	Nakhon Phanom	Thailand	ERS2693425	1802	allele 1 (wt)	Hcp1wt	TssBvariant D	TssCwt	TssEvariant E	5	Seng et al., 2023
DR0370	27097_8#52	2016	Sputum	Nakhon Phanom	Thailand	ERS2693426	1834	allele 1 (wt)	Hcp1wt	TssBwt	TssCwt	TssEwt	13	Seng et al., 2023
DR0371	27035_8#20	2016	Blood	Nakhon Phanom	Thailand	ERS2693427	538	allele 1 (wt)	Hcp1wt	TssBwt	TssCwt	TssEwt	1	Seng et al., 2023
DR0372	27097_8#53	2016	Blood	Nakhon Phanom	Thailand	ERS2693428	56	allele 1 (wt)	Hcp1wt	TssBwt	TssCwt	TssEwt	16	Seng et al., 2023
DR0373	27097_8#54	2016	Blood	Nakhon Phanom	Thailand	ERS2693429	56	allele 1 (wt)	Hcp1wt	TssBwt	TssCwt	TssEwt	3	Seng et al., 2023
DR0374	27097_8#55	2016	Pus	Nakhon Phanom	Thailand	ERS2693430	392	allele 1 (wt)	Hcp1wt	TssBwt	TssCwt	TssEvariant A	29	Seng et al., 2023
DR0375	27035_8#21	2016	Blood	Nakhon Phanom	Thailand	ERS2693431	211	allele 4	Hcp1wt	TssBvariant D	TssCwt	TssEvariant I	47	Seng et al., 2023
DR0376	27097_8#56	2016	Blood	Nakhon Phanom	Thailand	ERS2693432	17	allele 1 (wt)	Hcp1wt	TssBwt	TssCwt	TssEwt	1	Seng et al., 2023
DR0377	27097_8#57	2016	Pus	Nakhon Phanom	Thailand	ERS2693433	34	allele 1 (wt)	Hcp1wt	TssBwt	TssCwt	TssEwt	4	Seng et al., 2023
DR0378	27097_8#58	2016	Pus	Nakhon Phanom	Thailand	ERS2693434	10	allele 1 (wt)	Hcp1wt	TssBwt	TssCwt	TssEwt	1	Seng et al., 2023
DR0379	27097_8#59	2016	Blood	Nakhon Phanom	Thailand	ERS2693435	10	allele 1 (wt)	Hcp1wt	TssBwt	TssCwt	TssEwt	1	Seng et al., 2023
DR0380	27097_8#60	2016	Blood	Nakhon Phanom	Thailand	ERS2693436	70	allele 7	Hcp1variant A	TssBwt	TssCvariant C	TssEvariant E	2	Seng et al., 2023
DR0381	27097_8#62	2016	Blood	Nakhon Phanom	Thailand	ERS2693438	54	allele 1 (wt)	Hcp1wt	TssBwt	TssCwt	TssEwt	6	Seng et al., 2023
DR0382	27097_8#63	2016	Blood	Nakhon Phanom	Thailand	ERS2693439	54	allele 1 (wt)	Hcp1wt	TssBwt	TssCwt	TssEwt	6	Seng et al., 2023
DR0383	27097_8#64	2016	Blood	Nakhon Phanom	Thailand	ERS2693440	538	allele 1 (wt)	Hcp1wt	TssBwt	TssCwt	TssEwt	1	Seng et al., 2023
DR0384	27097_8#65	2016	Blood	Nakhon Phanom	Thailand	ERS2693441	47	allele 4	Hcp1wt	TssBwt	TssCwt	TssEvariant I	17	Seng et al., 2023
DR0385	34956_7#11	2016	Blood	Nakhon Phanom	Thailand	ERR6717908	54	allele 1 (wt)	Hcp1wt	TssBwt	TssCwt	TssEwt	6	Seng et al., 2023
DR0386	34956_7#14	2016	Blood	Nakhon Phanom	Thailand	ERS4387293	206	allele 1 (wt)	Hcp1wt	TssBwt	TssCwt	TssEwt	1	Seng et al., 2023
DR0387	27097_8#66	2016	Blood	Nakhon Phanom	Thailand	ERS2693442	48	allele 1 (wt)	Hcp1wt	TssBwt	TssCwt	TssEwt	3	Seng et al., 2023
DR0388	27097_8#67	2016	Blood	Nakhon Phanom	Thailand	ERS2693443	677	allele 1 (wt)	Hcp1wt	TssBvariant D	TssCwt	TssEwt	84	Seng et al., 2023
DR0389	27097_8#68	2016	Pus	Nakhon Phanom	Thailand	ERS2693444	56	allele 1 (wt)	Hcp1wt	TssBwt	TssCwt	TssEwt	3	Seng et al., 2023
DR0390	34956_7#16	2016	Blood	Nakhon Phanom	Thailand	ERR6717913	1832	allele 4	Hcp1wt	TssBwt	TssCwt	TssEvariant I	60	Seng et al., 2023
DR0391	34926_8#11	2016	Blood	Nakhon Phanom	Thailand	ERS4387295	174	allele 1 (wt)	Hcp1wt	TssBvariant D	TssCwt	TssEvariant E	8	Seng et al., 2023
DR0392	34926_8#14	2016	Blood	Nakhon Phanom	Thailand	ERR6595759	167	allele 1 (wt)	Hcp1wt	TssBwt	TssCwt	TssEwt	3	Seng et al., 2023
DR0393	27097_8#69	2016	Blood	Nakhon Phanom	Thailand	ERS2693445	167	allele 1 (wt)	Hcp1wt	TssBwt	TssCwt	TssEwt	3	Seng et al., 2023
DR0394	27097_8#70	2016	Blood	Nakhon Phanom	Thailand	ERS2693446	1819	allele 1 (wt)	Hcp1wt	TssBvariant D	TssCwt	TssEvariant E	5	Seng et al., 2023
DR0395	27097_8#71	2016	Blood	Nakhon Phanom	Thailand	ERS2693447	48	allele 1 (wt)	Hcp1wt	TssBvariant D	TssCwt	TssEvariant E	18	Seng et al., 2023
DR0396	27097_8#72	2016	Pus	Nakhon Phanom	Thailand	ERS2693448	56	allele 1 (wt)	Hcp1wt	TssBwt	TssCwt	TssEwt	3	Seng et al., 2023
DR0397	27097_8#73	2016	Blood	Nakhon Phanom	Thailand	ERS2693449	10	allele 1 (wt)	Hcp1wt	TssBwt	TssCwt	TssEwt	1	Seng et al., 2023
DR0398	27097_8#74	2016	Sputum	Nakhon Phanom	Thailand	ERS2693450	167	allele 1 (wt)	Hcp1wt	TssBwt	TssCwt	TssEwt	3	Seng et al., 2023
DR0399	27035_8#22	2016	Blood	Nakhon Phanom	Thailand	ERS2693451	366	allele 1 (wt)	Hcp1wt	TssBvariant D	TssCwt	TssEwt	36	Seng et al., 2023
DR0400	27097_8#75	2016	Blood	Nakhon Phanom	Thailand	ERS2693452	16	allele 1 (wt)	Hcp1wt	TssBwt	TssCwt	TssEvariant E	20	Seng et al., 2023
DR0401	27097_8#76	2016	Blood	Nakhon Phanom	Thailand	ERS2693453	54	allele 1 (wt)	Hcp1wt	TssBwt	TssCwt	TssEwt	6	Seng et al., 2023
DR0402	27097_8#77	2016	Sputum	Nakhon Phanom	Thailand	ERS2693454	48	allele 1 (wt)	Hcp1wt	TssBwt	TssCwt	TssEwt	3	Seng et al., 2023
DR0403	27097_8#78	2016	Blood	Nakhon Phanom	Thailand	ERS2693455	54	allele 1 (wt)	Hcp1wt	TssBwt	TssCwt	TssEwt	6	Seng et al., 2023
DR0404	27097_8#79	2016	Blood	Nakhon Phanom	Thailand	ERS2693456	68	allele 1 (wt)	Hcp1wt	TssBwt	TssCwt	TssEwt	2	Seng et al., 2023
DR0405	27097_8#80	2016	Pus	Nakhon Phanom	Thailand	ERS2693457	33	allele 1 (wt)	Hcp1wt	TssBvariant D	TssCwt	TssEvariant F	4	Seng et al., 2023
DR0406	27097_8#81	2016	Blood	Nakhon Phanom	Thailand	ERS2693458	10	allele 1 (wt)	Hcp1wt	TssBwt	TssCwt	TssEwt	1	Seng et al., 2023
DR0407	27097_8#82	2017	Pus	Nakhon Phanom	Thailand	ERS2693459	10	allele 1 (wt)	Hcp1wt	TssBwt	TssCwt	TssEwt	1	Seng et al., 2023
DR0408	27097_8#83	2017	Urine	Nakhon Phanom	Thailand	ERS2693460	56	allele 1 (wt)	Hcp1wt	TssBwt	TssCwt	TssEwt	3	Seng et al., 2023
DR0409	34957_1#106	2017	Blood	Nakhon Phanom	Thailand	ERS2693461,ERS4387746	167	allele 1 (wt)	Hcp1wt	TssBwt	TssCwt	TssEwt	3	Seng et al., 2023
DR0410	27097_8#85	2017	Blood	Nakhon Phanom	Thailand	ERS2693462	10	allele 1 (wt)	Hcp1wt	TssBvariant D	TssCwt	TssEvariant E	1	Seng et al., 2023
DR0411	34926_8#16	2017	Blood	Nakhon Phanom	Thailand	ERS4387297	70	allele 1 (wt)	Hcp1wt	TssBwt	TssCwt	TssEwt	2	Seng et al., 2023
DR0412	27097_8#86	2017	Sputum	Nakhon Phanom	Thailand	ERS2693463	1844	allele 1 (wt)	Hcp1wt	TssBwt	TssCwt	TssEwt	2	Seng et al., 2023
DR0414	27097_8#88	2017	Blood	Nakhon Phanom	Thailand	ERS2693465	1835	allele 1 (wt)	Hcp1wt	TssBwt	TssCwt	TssEwt	7	Seng et al., 2023
DR0415	27097_8#89	2017	Blood	Nakhon Phanom	Thailand	ERS2693466	10	allele 1 (wt)	Hcp1wt	TssBwt	TssCwt	TssEwt	1	Seng et al., 2023
DR0416	27097_8#90	2017	Blood	Nakhon Phanom	Thailand	ERS2693467	1004	allele 1 (wt)	Hcp1wt	TssBvariant D	TssCwt	TssEvariant F	85	Seng et al., 2023
DR0417	27097_8#91	2017	Blood	Nakhon Phanom	Thailand	ERS2693468	206	allele 1 (wt)	Hcp1wt	TssBwt	TssCwt	TssEwt	1	Seng et al., 2023
DR0418	27097_8#92	2017	Blood	Nakhon Phanom	Thailand	ERS2693469	884	allele 2	Hcp1wt	TssBwt	TssCwt	TssEwt	25	Seng et al., 2023
DR0419	27097_8#93	2017	Blood	Nakhon Phanom	Thailand	ERS2693470	495	allele 1 (wt)	Hcp1wt	TssBwt	TssCwt	TssEwt	27	Seng et al., 2023
DR0420	27097_8#94	2017	Blood	Nakhon Phanom	Thailand	ERS2693471	392	allele 1 (wt)	Hcp1wt	TssBwt	TssCwt	TssEvariant A	29	Seng et al., 2023
DR0421	27097_8#95	2017	Blood	Nakhon Phanom	Thailand	ERS2693472	174	allele 1 (wt)	Hcp1wt	TssBvariant D	TssCwt	TssEvariant E	8	Seng et al., 2023
DR0422	27035_8#23	2017	Blood	Nakhon Phanom	Thailand	ERS2693473	486	allele 1 (wt)	Hcp1wt	TssBwt	TssCwt	TssEwt	3	Seng et al., 2023
DR0423	27097_8#96	2017	Sputum	Nakhon Phanom	Thailand	ERS2693474	211	allele 1 (wt)	Hcp1wt	TssBvariant D	TssCwt	TssEvariant E	18	Seng et al., 2023
DR0424	27097_8#98	2017	Blood	Nakhon Phanom	Thailand	ERS2693476	10	allele 1 (wt)	Hcp1wt	TssBwt	TssCwt	TssEwt	1	Seng et al., 2023
DR0425	27097_8#99	2017	Blood	Nakhon Phanom	Thailand	ERS2693477	56	allele 1 (wt)	Hcp1wt	TssBwt	TssCwt	TssEwt	3	Seng et al., 2023
DR0426	27097_8#100	2017	Blood	Nakhon Phanom	Thailand	ERS2693478	1791	allele 1 (wt)	Hcp1wt	TssBwt	TssCwt	TssEwt	21	Seng et al., 2023
DR0427	27097_8#101	2017	Blood	Nakhon Phanom	Thailand	ERS2693479	392	allele 1 (wt)	Hcp1wt	TssBwt	TssCwt	TssEvariant A	29	Seng et al., 2023
DR0428	27097_8#102	2017	Sputum	Nakhon Phanom	Thailand	ERS2693480	70	allele 1 (wt)	Hcp1wt	TssBwt	TssCwt	TssEwt	2	Seng et al., 2023
DR0429	27097_8#103	2017	Urine	Nakhon Phanom	Thailand	ERS2693481	1795	allele 1 (wt)	Hcp1wt	TssBwt	TssCwt	TssEwt	74	Seng et al., 2023
DR0430	27097_8#104	2017	Blood	Nakhon Phanom	Thailand	ERS2693482	211	allele 1 (wt)	Hcp1wt	TssBwt	TssCwt	TssEwt	18	Seng et al., 2023
DR0431	27097_8#105	2017	Blood	Nakhon Phanom	Thailand	ERS2693483	1791	allele 1 (wt)	Hcp1wt	TssBwt	TssCwt	TssEwt	21	Seng et al., 2023
DR0432	27097_8#107	2017	Pus	Nakhon Phanom	Thailand	ERS2693485	48	allele 1 (wt)	Hcp1wt	TssBwt	TssCwt	TssEwt	3	Seng et al., 2023
DR0433	27035_8#24	2017	Blood	Nakhon Phanom	Thailand	ERS2693486	1814	allele 1 (wt)	Hcp1wt	TssBvariant D	TssCwt	TssEvariant E	54	Seng et al., 2023
DR0434	27097_8#108	2017	Pus	Nakhon Phanom	Thailand	ERS2693487	208	allele 1 (wt)	Hcp1wt	TssBwt	TssCwt	TssEvariant E	10	Seng et al., 2023
DR0435	34926_8#20	2017	Sputum	Nakhon Phanom	Thailand	ERS4387299	1777	allele 1 (wt)	Hcp1wt	TssBwt	TssCwt	TssEwt	13	Seng et al., 2023
DR0436	34956_7#18	2017	Pus	Nakhon Phanom	Thailand	ERR6717915	48	allele 1 (wt)	Hcp1wt	TssBvariant D	TssCwt	TssEvariant E	18	Seng et al., 2023
DR0437	27097_8#109	2017	Sputum	Nakhon Phanom	Thailand	ERS2693488	56	allele 1 (wt)	Hcp1wt	TssBwt	TssCwt	TssEvariant E	3	Seng et al., 2023
DR0438	27097_8#110	2017	Sputum	Nakhon Phanom	Thailand	ERS2693489	70	allele 1 (wt)	Hcp1wt	TssBwt	TssCwt	TssEwt	2	Seng et al., 2023
DR0439	27097_8#111	2017	Blood	Nakhon Phanom	Thailand	ERS2693490	1091	allele 1 (wt)	Hcp1wt	TssBvariant D	TssCwt	TssEvariant E	19	Seng et al., 2023
DR0440	27097_8#113	2017	Blood	Nakhon Phanom	Thailand	ERS2693492	197	allele 1 (wt)	Hcp1wt	TssBwt	TssCwt	TssEwt	15	Seng et al., 2023
DR0441	27097_8#114	2017	Blood	Nakhon Phanom	Thailand	ERS2693493	34	allele 1 (wt)	Hcp1wt	TssBwt	TssCwt	TssEwt	4	Seng et al., 2023
DR0442	34926_8#22	2018	Sputum	Nakhon Phanom	Thailand	ERS4387301	70	allele 1 (wt)	Hcp1wt	TssBwt	TssCwt	TssEwt	2	Seng et al., 2023
DR0443	34926_8#24	2018	Blood	Nakhon Phanom	Thailand	ERR6595769	47	allele 4	Hcp1wt	TssBwt	TssCwt	TssEvariant I	17	Seng et al., 2023
DR0444	34926_8#26	2018	Sputum	Nakhon Phanom	Thailand	ERS4387303	512	allele 1 (wt)	Hcp1wt	TssBwt	TssCwt	TssEwt	2	Seng et al., 2023
DR0445	34926_8#28	2018	Blood	Nakhon Phanom	Thailand	ERR6595773	1814	allele 1 (wt)	Hcp1wt	TssBwt	TssCwt	TssEwt	17	Seng et al., 2023
DR0446	34926_8#30	2018	Blood	Nakhon Phanom	Thailand	ERS4387305	538	allele 1 (wt)	Hcp1wt	TssBwt	TssCwt	TssEwt	1	Seng et al., 2023
DR0447	34926_8#32	2018	Sputum	Nakhon Phanom	Thailand	ERR6595777	485	allele 1 (wt)	Hcp1wt	TssBwt	TssCwt	TssEwt	31	Seng et al., 2023
DR0448	34926_8#34	2018	Body Fluid	Nakhon Phanom	Thailand	ERR6595779	48	allele 1 (wt)	Hcp1wt	TssBvariant D	TssCwt	TssEvariant E	18	Seng et al., 2023
DR0449	34926_8#36	2018	Sputum	Nakhon Phanom	Thailand	ERS4387271	56	allele 1 (wt)	Hcp1wt	TssBwt	TssCwt	TssEwt	3	Seng et al., 2023
DR0450	34926_8#38	2018	Pus	Nakhon Phanom	Thailand	ERR6595783	56	allele 1 (wt)	Hcp1wt	TssBwt	TssCwt	TssEwt	3	Seng et al., 2023
DR0451	34926_8#40	2018	Blood	Nakhon Phanom	Thailand	ERS4387307	874	allele 2	Hcp1wt	TssBwt	TssCwt	TssEwt	25	Seng et al., 2023
DR0452	34926_8#41	2018	Blood	Nakhon Phanom	Thailand	ERR6595786	1364	allele 4	Hcp1wt	TssBvariant D	TssCwt	TssEvariant C	93	Seng et al., 2023
DR0453	34926_8#43	2018	Blood	Nakhon Phanom	Thailand	ERS4387309	538	allele 1 (wt)	Hcp1wt	TssBwt	TssCwt	TssEwt	1	Seng et al., 2023
DR0454	34926_8#45	2018	Pus	Nakhon Phanom	Thailand	ERR6595790	176	allele 1 (wt)	Hcp1wt	TssBvariant A	TssCwt	TssEwt	3	Seng et al., 2023
DR0455	34926_8#47	2018	Blood	Nakhon Phanom	Thailand	ERS4387311	950	allele 1 (wt)	Hcp1wt	TssBwt	TssCwt	TssEwt	5	Seng et al., 2023
DR0457	34926_8#51	2018	Blood	Nakhon Phanom	Thailand	ERS4387313	70	allele 1 (wt)	Hcp1wt	TssBwt	TssCwt	TssEwt	2	Seng et al., 2023
DR0458	34926_8#53	2018	Blood	Nakhon Phanom	Thailand	ERR6595798	10	allele 1 (wt)	Hcp1wt	TssBwt	TssCwt	TssEwt	1	Seng et al., 2023
DR0459	34926_8#56	2018	Blood	Nakhon Phanom	Thailand	ERS4387315	Novel	allele 1 (wt)	Hcp1wt	TssBwt	TssCwt	TssEwt	2	Seng et al., 2023
DR0460	34926_8#58	2018	Blood	Nakhon Phanom	Thailand	ERR6595803	48	allele 1 (wt)	Hcp1wt	TssBvariant D	TssCwt	TssEvariant E	18	Seng et al., 2023
DR0461	34926_8#60	2018	Blood	Nakhon Phanom	Thailand	ERS4387317	56	allele 4	Hcp1wt	TssBwt	TssCwt	TssEvariant I	3	Seng et al., 2023
DR0462	34926_8#62	2018	Blood	Nakhon Phanom	Thailand	ERR6595807	16	allele 1 (wt)	Hcp1wt	TssBwt	TssCwt	TssEvariant E	20	Seng et al., 2023
DR0463	34926_8#64	2018	Blood	Nakhon Phanom	Thailand	ERS4387319	874	allele 2	Hcp1wt	TssBwt	TssCwt	TssEwt	25	Seng et al., 2023
DR0464	34926_8#68	2018	Blood	Nakhon Phanom	Thailand	ERS4387321	70	allele 1 (wt)	Hcp1wt	TssBwt	TssCwt	TssEwt	2	Seng et al., 2023
DR0465	34926_8#70	2018	Sputum	Nakhon Phanom	Thailand	ERR6595815	47	allele 4	Hcp1wt	TssBwt	TssCwt	TssEvariant I	17	Seng et al., 2023
DR0466	34926_8#72	2018	Blood	Nakhon Phanom	Thailand	ERS4387323	538	allele 1 (wt)	Hcp1wt	TssBwt	TssCwt	TssEwt	1	Seng et al., 2023
DR0467	34926_8#74	2018	Blood	Nakhon Phanom	Thailand	ERR6595819	884	allele 2	Hcp1wt	TssBwt	TssCwt	TssEwt	25	Seng et al., 2023
DR0468	34926_8#76	2018	Blood	Nakhon Phanom	Thailand	ERS4387325	48	allele 1 (wt)	Hcp1wt	TssBwt	TssCwt	TssEwt	3	Seng et al., 2023
DR0469	34926_8#78	2018	Pus	Nakhon Phanom	Thailand	ERR6595823	34	allele 1 (wt)	Hcp1wt	TssBwt	TssCwt	TssEwt	4	Seng et al., 2023
DR0470	34926_8#80	2018	Blood	Nakhon Phanom	Thailand	ERS4387327	48	allele 1 (wt)	Hcp1wt	TssBwt	TssCwt	TssEwt	3	Seng et al., 2023
DR0471	27097_8#115	2017	Blood	Mukdahan	Thailand	ERS2693494	17	allele 1 (wt)	Hcp1wt	TssBvariant D	TssCwt	TssEvariant E	1	Seng et al., 2023
DR0472	34956_7#20	2017	Blood	Mukdahan	Thailand	ERS4387329	58	allele 1 (wt)	Hcp1wt	TssBwt	TssCwt	TssEwt	16	Seng et al., 2023
DR0473	34926_8#83	2017	Pus	Mukdahan	Thailand	ERR6595828	657	allele 1 (wt)	Hcp1wt	TssBvariant D	TssCwt	TssEwt	5	Seng et al., 2023
DR0474	27097_8#116	2017	Blood	Mukdahan	Thailand	ERS2693495	10	allele 1 (wt)	Hcp1wt	TssBwt	TssCwt	TssEwt	1	Seng et al., 2023
DR0475	27097_8#117	2017	Blood	Mukdahan	Thailand	ERS2693496	1816	allele 1 (wt)	Hcp1wt	TssBvariant D	TssCwt	TssEwt	76	Seng et al., 2023
DR0476	27097_8#118	2017	Blood	Mukdahan	Thailand	ERS2693497	17	allele 1 (wt)	Hcp1wt	TssBvariant D	TssCwt	TssEvariant E	1	Seng et al., 2023
DR0477	34956_7#22	2017	Blood	Mukdahan	Thailand	ERS4387331	16	allele 1 (wt)	Hcp1wt	TssBwt	TssCwt	TssEvariant E	20	Seng et al., 2023
DR0478	27097_8#119	2017	Blood	Mukdahan	Thailand	ERS2693498	70	allele 1 (wt)	Hcp1wt	TssBwt	TssCwt	TssEwt	2	Seng et al., 2023
DR0479	27097_8#120	2017	Blood	Mukdahan	Thailand	ERS2693499	9	allele 1 (wt)	Hcp1wt	TssBwt	TssCwt	TssEwt	1	Seng et al., 2023
DR0480	34926_8#85	2017	Blood	Mukdahan	Thailand	ERR6595830	15	allele 1 (wt)	Hcp1wt	TssBwt	TssCwt	TssEwt	9	Seng et al., 2023
DR0481	27097_8#121	2017	Blood	Mukdahan	Thailand	ERS2693500	535	allele 1 (wt)	Hcp1wt	TssBwt	TssCwt	TssEwt	4	Seng et al., 2023
DR0482	27097_8#122	2017	Blood	Mukdahan	Thailand	ERS2693501	498	allele 1 (wt)	Hcp1wt	TssBwt	TssCwt	TssEwt	9	Seng et al., 2023
DR0483	27097_8#123	2017	Blood	Mukdahan	Thailand	ERS2693502	70	allele 1 (wt)	Hcp1wt	TssBwt	TssCwt	TssEwt	2	Seng et al., 2023
DR0484	34926_8#87	2017	Blood	Mukdahan	Thailand	ERS4387333	208	allele 1 (wt)	Hcp1wt	TssBwt	TssCwt	TssEvariant E	10	Seng et al., 2023
DR0485	27097_8#124	2017	Blood	Mukdahan	Thailand	ERS2693503	1855	allele 1 (wt)	Hcp1wt	TssBwt	TssCwt	TssEwt	2	Seng et al., 2023
DR0486	27097_8#125	2017	Blood	Mukdahan	Thailand	ERS2693504	205	allele 1 (wt)	Hcp1wt	TssBwt	TssCwt	TssEwt	22	Seng et al., 2023
DR0487	27097_8#126	2017	Pus	Mukdahan	Thailand	ERS2693505	1856	allele 1 (wt)	Hcp1wt	TssBwt	TssCwt	TssEwt	2	Seng et al., 2023
DR0488	27097_8#127	2017	Blood	Mukdahan	Thailand	ERS2693506	306	allele 1 (wt)	Hcp1wt	TssBwt	TssCwt	TssEwt	1	Seng et al., 2023
DR0489	27097_8#128	2017	Blood	Mukdahan	Thailand	ERS2693507	70	allele 1 (wt)	Hcp1wt	TssBwt	TssCwt	TssEwt	2	Seng et al., 2023
DR0490	34926_8#89	2017	Blood	Mukdahan	Thailand	ERR6595834	538	allele 1 (wt)	Hcp1wt	TssBwt	TssCwt	TssEwt	1	Seng et al., 2023
DR0491	27097_8#129	2017	Blood	Mukdahan	Thailand	ERS2693508	23	allele 1 (wt)	Hcp1wt	TssBwt	TssCwt	TssEwt	1	Seng et al., 2023
DR0492	27097_8#130	2017	Pus	Mukdahan	Thailand	ERS2693509	178	allele 1 (wt)	Hcp1wt	TssBwt	TssCwt	TssEwt	13	Seng et al., 2023
DR0493	27097_8#131	2017	Pus	Mukdahan	Thailand	ERS2693510	70	allele 1 (wt)	Hcp1wt	TssBwt	TssCwt	TssEwt	2	Seng et al., 2023
DR0494	27097_8#132	2017	Sputum	Mukdahan	Thailand	ERS2693511	58	allele 1 (wt)	Hcp1wt	TssBwt	TssCwt	TssEwt	16	Seng et al., 2023
DR0495	27097_8#133	2017	Body Fluid	Mukdahan	Thailand	ERS2693512	535	allele 1 (wt)	Hcp1wt	TssBwt	TssCwt	TssEwt	4	Seng et al., 2023
DR0496	34926_8#91	2017	Sputum	Mukdahan	Thailand	ERS4387335	10	allele 1 (wt)	Hcp1wt	TssBwt	TssCwt	TssEwt	1	Seng et al., 2023
DR0497	27097_8#134	2017	Pus	Mukdahan	Thailand	ERS2693513	441	allele 1 (wt)	Hcp1wt	TssBwt	TssCwt	TssEwt	77	Seng et al., 2023
DR0498	27097_8#135	2017	Sputum	Mukdahan	Thailand	ERS2693514	208	allele 1 (wt)	Hcp1wt	TssBwt	TssCwt	TssEvariant E	10	Seng et al., 2023
DR0499	34926_8#93	2017	Sputum	Mukdahan	Thailand	ERR6595838	10	allele 1 (wt)	Hcp1wt	TssBwt	TssCwt	TssEwt	1	Seng et al., 2023
DR0500	27097_8#136	2017	Urine	Mukdahan	Thailand	ERS2693515	54	allele 1 (wt)	Hcp1wt	TssBwt	TssCwt	TssEwt	6	Seng et al., 2023
DR0501	34926_8#95	2017	Blood	Mukdahan	Thailand	ERS4387337	10	allele 1 (wt)	Hcp1wt	TssBwt	TssCwt	TssEwt	1	Seng et al., 2023
DR0502	27097_8#137	2017	Sputum	Mukdahan	Thailand	ERS2693516	211	allele 1 (wt)	Hcp1wt	TssBvariant D	TssCwt	TssEvariant E	18	Seng et al., 2023
DR0503	27097_8#138	2017	Blood	Mukdahan	Thailand	ERS2693517	205	allele 1 (wt)	Hcp1wt	TssBwt	TssCwt	TssEwt	22	Seng et al., 2023
DR0504	27097_8#139	2017	Sputum	Mukdahan	Thailand	ERS2693518	70	allele 1 (wt)	Hcp1wt	TssBwt	TssCwt	TssEwt	2	Seng et al., 2023
DR0505	27097_8#140	2017	Urine	Mukdahan	Thailand	ERS2693519	70	allele 1 (wt)	Hcp1wt	TssBwt	TssCwt	TssEwt	2	Seng et al., 2023
DR0506	27097_8#141	2017	Blood	Mukdahan	Thailand	ERS2693520	1532	allele 1 (wt)	Hcp1wt	TssBwt	TssCwt	TssEwt	78	Seng et al., 2023
DR0507	27097_8#142	2017	Pus	Mukdahan	Thailand	ERS2693521	178	allele 1 (wt)	Hcp1wt	TssBwt	TssCwt	TssEwt	13	Seng et al., 2023
DR0508	34926_8#98	2017	Sputum	Nakhon Phanom	Thailand	ERR6595843	70	allele 1 (wt)	Hcp1wt	TssBwt	TssCwt	TssEwt	2	Seng et al., 2023
DR0509	27097_8#143	2017	Pus	Mukdahan	Thailand	ERS2693522	208	allele 1 (wt)	Hcp1wt	TssBwt	TssCwt	TssEvariant E	10	Seng et al., 2023
DR0510	27097_8#144	2017	Pus	Mukdahan	Thailand	ERS2693523	1843	allele 1 (wt)	Hcp1wt	TssBwt	TssCwt	TssEvariant A	1	Seng et al., 2023
DR0511	27097_8#145	2017	Blood	Mukdahan	Thailand	ERS2693524	17	allele 1 (wt)	Hcp1wt	TssBvariant D	TssCwt	TssEvariant E	1	Seng et al., 2023
DR0512	27097_8#146	2017	Blood	Mukdahan	Thailand	ERS2693525	1315	allele 1 (wt)	Hcp1wt	TssBvariant D	TssCwt	TssEvariant E	5	Seng et al., 2023
DR0513	27097_8#147	2017	Blood	Mukdahan	Thailand	ERS2693526	498	allele 1 (wt)	Hcp1wt	TssBwt	TssCwt	TssEwt	9	Seng et al., 2023
DR0514	27097_8#148	2017	Blood	Mukdahan	Thailand	ERS2693527	34	allele 1 (wt)	Hcp1wt	TssBwt	TssCwt	TssEwt	4	Seng et al., 2023
DR0515	27097_8#149	2017	Blood	Mukdahan	Thailand	ERS2693528	670	allele 4	Hcp1wt	TssBwt	TssCwt	TssEvariant I	44	Seng et al., 2023
DR0516	34926_8#100	2017	Blood	Mukdahan	Thailand	ERR6595845	1351	allele 4	Hcp1wt	TssBwt	TssCwt	TssEvariant D	91	Seng et al., 2023
DR0517	34926_8#102	2017	Blood	Mukdahan	Thailand	ERS4387341	307	allele 1 (wt)	Hcp1wt	TssBwt	TssCwt	TssEwt	1	Seng et al., 2023
DR0518	27097_8#150	2017	Blood	Mukdahan	Thailand	ERS2693529	498	allele 1 (wt)	Hcp1wt	TssBwt	TssCwt	TssEwt	9	Seng et al., 2023
DR0519	27097_8#151	2017	Blood	Mukdahan	Thailand	ERS2693530	208	allele 1 (wt)	Hcp1wt	TssBwt	TssCwt	TssEvariant E	10	Seng et al., 2023
DR0520	27097_8#152	2017	Sputum	Mukdahan	Thailand	ERS2693531	288	allele 1 (wt)	Hcp1wt	TssBvariant D	TssCwt	TssEvariant B	8	Seng et al., 2023
DR0521	27097_8#153	2017	Blood	Mukdahan	Thailand	ERS2693532	10	allele 1 (wt)	Hcp1wt	TssBwt	TssCwt	TssEwt	1	Seng et al., 2023
DR0522	27097_8#155	2017	Pus	Mukdahan	Thailand	ERS2693534	34	allele 1 (wt)	Hcp1wt	TssBwt	TssCwt	TssEwt	4	Seng et al., 2023
DR0523	27097_8#156	2017	Blood	Mukdahan	Thailand	ERS2693554	206	allele 1 (wt)	Hcp1wt	TssBwt	TssCwt	TssEwt	1	Seng et al., 2023
DR0524	27097_8#157	2017	Blood	Mukdahan	Thailand	ERS2693555	830	allele 1 (wt)	Hcp1wt	TssBwt	TssCwt	TssEwt	1	Seng et al., 2023
DR0525	27097_8#158	2017	Blood	Mukdahan	Thailand	ERS2693556	208	allele 1 (wt)	Hcp1wt	TssBwt	TssCwt	TssEvariant E	10	Seng et al., 2023
DR0526	27097_8#159	2017	Sputum	Mukdahan	Thailand	ERS2693557	306	allele 1 (wt)	Hcp1wt	TssBwt	TssCwt	TssEwt	1	Seng et al., 2023
DR0527	27097_8#161	2017	Blood	Mukdahan	Thailand	ERS2693559	1822	allele 2	Hcp1wt	TssBwt	TssCwt	TssEwt	7	Seng et al., 2023
DR0528	34956_7#26	2017	Blood	Mukdahan	Thailand	ERR6717923	167	allele 1 (wt)	Hcp1wt	TssBwt	TssCwt	TssEwt	3	Seng et al., 2023
DR0529	27097_8#162	2017	Urine	Mukdahan	Thailand	ERS2693560	689	allele 7	Hcp1variant A	TssBvariant D	TssCvariant C	TssEvariant I	7	Seng et al., 2023
DR0530	27097_8#163	2017	Sputum	Mukdahan	Thailand	ERS2693561	9	allele 1 (wt)	Hcp1wt	TssBwt	TssCwt	TssEwt	1	Seng et al., 2023
DR0531	34956_7#27	2017	Blood	Mukdahan	Thailand	ERS4387343	167	allele 1 (wt)	Hcp1wt	TssBwt	TssCwt	TssEwt	3	Seng et al., 2023
DR0532	27097_8#164	2017	Blood	Mukdahan	Thailand	ERS2693535	70	allele 1 (wt)	Hcp1wt	TssBwt	TssCwt	TssEwt	2	Seng et al., 2023
DR0533	34926_8#104	2017	Sputum	Mukdahan	Thailand	ERR6595849	84	allele 1 (wt)	Hcp1wt	TssBwt	TssCwt	TssEwt	2	Seng et al., 2023
DR0534	34926_8#106	2017	Urine	Mukdahan	Thailand	ERS4387345	538	allele 1 (wt)	Hcp1wt	TssBwt	TssCwt	TssEwt	1	Seng et al., 2023
DR0535	34956_7#29	2017	Blood	Mukdahan	Thailand	ERR6717926	538	allele 1 (wt)	Hcp1wt	TssBwt	TssCwt	TssEwt	1	Seng et al., 2023
DR0536	27097_8#165	2017	Blood	Mukdahan	Thailand	ERS2693536	513	allele 1 (wt)	Hcp1wt	TssBwt	TssCwt	TssEwt	2	Seng et al., 2023
DR0537	27097_8#166	2017	Blood	Mukdahan	Thailand	ERS2693537	306	allele 1 (wt)	Hcp1wt	TssBwt	TssCwt	TssEwt	1	Seng et al., 2023
DR0538	27097_8#167	2017	Urine	Mukdahan	Thailand	ERS2693538	48	allele 1 (wt)	Hcp1wt	TssBvariant D	TssCwt	TssEvariant E	18	Seng et al., 2023
DR0539	27097_8#168	2017	Blood	Mukdahan	Thailand	ERS2693539	526	allele 1 (wt)	Hcp1wt	TssBwt	TssCwt	TssEwt	1	Seng et al., 2023
DR0541	27097_8#170	2017	Body Fluid	Mukdahan	Thailand	ERS2693542	654	allele 1 (wt)	Hcp1wt	TssBwt	TssCwt	TssEwt	2	Seng et al., 2023
DR0542	27097_8#171	2017	Blood	Mukdahan	Thailand	ERS2693543	84	allele 1 (wt)	Hcp1wt	TssBwt	TssCwt	TssEwt	2	Seng et al., 2023
DR0543	34926_8#110	2017	Blood	Mukdahan	Thailand	ERR6595855	70	allele 1 (wt)	Hcp1wt	TssBwt	TssCwt	TssEwt	2	Seng et al., 2023
DR0544	34926_8#112	2017	Blood	Mukdahan	Thailand	ERS4387349	93	allele 1 (wt)	Hcp1wt	TssBvariant D	TssCwt	TssEvariant D	28	Seng et al., 2023
DR0545	27097_8#173	2017	Blood	Mukdahan	Thailand	ERS2693545	10	allele 1 (wt)	Hcp1wt	TssBwt	TssCwt	TssEwt	1	Seng et al., 2023
DR0546	27097_8#174	2017	Pus	Mukdahan	Thailand	ERS2693546	220	allele 1 (wt)	Hcp1wt	TssBwt	TssCwt	TssEwt	2	Seng et al., 2023
DR0547	34956_7#31	2017	Blood	Mukdahan	Thailand	ERR6717928	157	allele 1 (wt)	Hcp1wt	TssBwt	TssCwt	TssEwt	2	Seng et al., 2023
DR0548	34926_8#114	2017	Blood	Mukdahan	Thailand	ERS4387351	206	allele 1 (wt)	Hcp1wt	TssBwt	TssCwt	TssEwt	1	Seng et al., 2023
DR0549	27097_8#175	2017	Blood	Mukdahan	Thailand	ERS2693547	70	allele 1 (wt)	Hcp1wt	TssBwt	TssCwt	TssEwt	2	Seng et al., 2023
DR0550	27097_8#176	2017	Blood	Mukdahan	Thailand	ERS2693548	526	allele 1 (wt)	Hcp1wt	TssBwt	TssCwt	TssEwt	1	Seng et al., 2023
DR0551	27097_8#177	2017	Pus	Mukdahan	Thailand	ERS2693549	492	allele 1 (wt)	Hcp1wt	TssBwt	TssCwt	TssEwt	1	Seng et al., 2023
DR0552	27097_8#178	2017	Pus	Mukdahan	Thailand	ERS2693550	303	allele 1 (wt)	Hcp1wt	TssBwt	TssCwt	TssEwt	1	Seng et al., 2023
DR0553	34926_8#116	2017	Urine	Mukdahan	Thailand	ERR6595861	167	allele 1 (wt)	Hcp1wt	TssBwt	TssCwt	TssEwt	3	Seng et al., 2023
DR0554	27097_8#179	2017	Blood	Mukdahan	Thailand	ERS2693551	10	allele 1 (wt)	Hcp1wt	TssBwt	TssCwt	TssEwt	1	Seng et al., 2023
DR0555	34926_8#118	2017	Blood	Mukdahan	Thailand	ERS4387353	52	allele 8	Hcp1variant A	TssBvariant D	TssCvariant C	TssEvariant F	38	Seng et al., 2023
DR0556	27035_8#26	2017	Blood	Mukdahan	Thailand	ERS2693552	526	allele 1 (wt)	Hcp1wt	TssBwt	TssCwt	TssEwt	1	Seng et al., 2023
DR0557	27097_8#180	2017	Blood	Mukdahan	Thailand	ERS2693553	522	allele 1 (wt)	Hcp1wt	TssBwt	TssCwt	TssEwt	2	Seng et al., 2023
DR0558	27097_8#181	2017	Blood	Mukdahan	Thailand	ERS2693562	56	allele 1 (wt)	Hcp1wt	TssBwt	TssCwt	TssEwt	3	Seng et al., 2023
DR0559	27097_8#182	2017	Pus	Mukdahan	Thailand	ERS2693563	538	allele 1 (wt)	Hcp1wt	TssBwt	TssCwt	TssEwt	1	Seng et al., 2023
DR0560	27097_8#183	2017	Pus	Mukdahan	Thailand	ERS2693564	654	allele 1 (wt)	Hcp1wt	TssBwt	TssCwt	TssEwt	2	Seng et al., 2023
DR0561	27097_8#184	2017	Blood	Mukdahan	Thailand	ERS2693565	154	allele 1 (wt)	Hcp1wt	TssBwt	TssCwt	TssEwt	79	Seng et al., 2023
DR0562	27097_8#185	2017	Blood	Mukdahan	Thailand	ERS2693566	392	allele 1 (wt)	Hcp1wt	TssBwt	TssCwt	TssEvariant A	29	Seng et al., 2023
DR0563	27097_8#186	2017	Sputum	Mukdahan	Thailand	ERS2693567	54	allele 1 (wt)	Hcp1wt	TssBwt	TssCwt	TssEwt	6	Seng et al., 2023
DR0564	34926_8#120	2017	Sputum	Mukdahan	Thailand	ERR6595865	197	allele 1 (wt)	Hcp1wt	TssBwt	TssCwt	TssEwt	15	Seng et al., 2023
DR0565	34926_8#122	2017	Blood	Mukdahan	Thailand	ERS4387355	17	allele 1 (wt)	Hcp1wt	TssBvariant D	TssCwt	TssEvariant E	1	Seng et al., 2023
DR0566	27097_8#187	2017	Blood	Mukdahan	Thailand	ERS2693568	17	allele 1 (wt)	Hcp1wt	TssBvariant D	TssCwt	TssEvariant E	1	Seng et al., 2023
DR0567	27097_8#188	2017	Sputum	Mukdahan	Thailand	ERS2693569	520	allele 1 (wt)	Hcp1wt	TssBwt	TssCwt	TssEwt	1	Seng et al., 2023
DR0568	27097_8#189	2017	Pus	Mukdahan	Thailand	ERS2693570	48	allele 1 (wt)	Hcp1wt	TssBvariant D	TssCwt	TssEwt	80	Seng et al., 2023
DR0569	27097_8#190	2017	Blood	Mukdahan	Thailand	ERS2693571	211	allele 4	Hcp1wt	TssBvariant D	TssCwt	TssEvariant I	47	Seng et al., 2023
DR0570	27097_8#191	2017	Blood	Mukdahan	Thailand	ERS2693572	70	allele 1 (wt)	Hcp1wt	TssBwt	TssCwt	TssEwt	2	Seng et al., 2023
DR0571	27097_8#192	2017	Blood	Mukdahan	Thailand	ERS2693573	535	allele 1 (wt)	Hcp1wt	TssBwt	TssCwt	TssEwt	4	Seng et al., 2023
DR0572	34926_8#123	2017	Blood	Mukdahan	Thailand	ERR6595868	9	allele 1 (wt)	Hcp1wt	TssBwt	TssCwt	TssEwt	1	Seng et al., 2023
DR0573	34926_8#125	2017	Blood	Mukdahan	Thailand	ERS4387357	50	allele 1 (wt)	Hcp1wt	TssBwt	TssCwt	TssEwt	3	Seng et al., 2023
DR0574	27045_7#1	2017	Blood	Mukdahan	Thailand	ERS2693574	48	allele 1 (wt)	Hcp1wt	TssBvariant D	TssCwt	TssEvariant E	18	Seng et al., 2023
DR0575	34926_8#127	2017	Sputum	Mukdahan	Thailand	ERR6595872	10	allele 1 (wt)	Hcp1wt	TssBwt	TssCwt	TssEwt	1	Seng et al., 2023
DR0576	34926_8#129	2017	Blood	Mukdahan	Thailand	ERS4387359	9	allele 1 (wt)	Hcp1wt	TssBwt	TssCwt	TssEwt	1	Seng et al., 2023
DR0577	34926_8#133	2017	Blood	Mukdahan	Thailand	ERS4387361	23	allele 1 (wt)	Hcp1wt	TssBwt	TssCwt	TssEwt	1	Seng et al., 2023
DR0578	34926_8#135	2017	Sputum	Mukdahan	Thailand	ERR6595880	70	allele 1 (wt)	Hcp1wt	TssBwt	TssCwt	TssEwt	2	Seng et al., 2023
DR0579	27045_7#3	2017	Sputum	Mukdahan	Thailand	ERS2693576	93	allele 1 (wt)	Hcp1wt	TssBvariant D	TssCwt	TssEwt	33	Seng et al., 2023
DR0580	34926_8#140	2017	Sputum	Mukdahan	Thailand	ERR6595885	70	allele 1 (wt)	Hcp1wt	TssBwt	TssCwt	TssEwt	2	Seng et al., 2023
DR0581	34926_8#142	2017	Sputum	Mukdahan	Thailand	ERS4387365	46	allele 1 (wt)	Hcp1wt	TssBwt	TssCwt	TssEwt	3	Seng et al., 2023
DR0582	34926_8#144	2017	Blood	Mukdahan	Thailand	ERR6595889	34	allele 1 (wt)	Hcp1wt	TssBwt	TssCwt	TssEwt	4	Seng et al., 2023
DR0583	27045_7#4	2017	Blood	Mukdahan	Thailand	ERS2693577	10	allele 1 (wt)	Hcp1wt	TssBwt	TssCwt	TssEwt	1	Seng et al., 2023
DR0584	27045_7#5	2017	Sputum	Mukdahan	Thailand	ERS2693578	1830	allele 1 (wt)	Hcp1wt	TssBvariant F	TssCwt	TssEwt	67	Seng et al., 2023
DR0585	34926_8#152	2017	Blood	Mukdahan	Thailand	ERS4387370	526	allele 1 (wt)	Hcp1wt	TssBwt	TssCwt	TssEwt	1	Seng et al., 2023
DR0586	34926_8#154	2017	Sputum	Mukdahan	Thailand	ERR6595899	70	allele 1 (wt)	Hcp1wt	TssBwt	TssCwt	TssEwt	2	Seng et al., 2023
DR0587	34926_8#156	2017	Blood	Mukdahan	Thailand	ERS4387372	306	allele 1 (wt)	Hcp1wt	TssBwt	TssCwt	TssEwt	1	Seng et al., 2023
DR0588	34926_8#158	2018	Blood	Mukdahan	Thailand	ERR6595903	512	allele 1 (wt)	Hcp1wt	TssBwt	TssCwt	TssEwt	2	Seng et al., 2023
DR0589	27045_7#6	2018	Blood	Mukdahan	Thailand	ERS2693579	1808	allele 1 (wt)	Hcp1wt	TssBvariant D	TssCwt	TssEwt	56	Seng et al., 2023
DR0590	34926_8#160	2018	Pus	Mukdahan	Thailand	ERS4387374	56	allele 1 (wt)	Hcp1wt	TssBwt	TssCwt	TssEwt	3	Seng et al., 2023
DR0591	27045_7#7	2018	Sputum	Mukdahan	Thailand	ERS2693580	512	allele 1 (wt)	Hcp1wt	TssBwt	TssCwt	TssEwt	2	Seng et al., 2023
DR0592	34926_8#162	2018	Pus	Mukdahan	Thailand	ERR6595907	16	allele 1 (wt)	Hcp1wt	TssBwt	TssCwt	TssEvariant E	20	Seng et al., 2023
DR0593	27045_7#8	2018	Pus	Mukdahan	Thailand	ERS2693581	1826	allele 1 (wt)	Hcp1wt	TssBvariant D	TssCwt	TssEvariant E	8	Seng et al., 2023
DR0594	34926_8#164	2018	Blood	Mukdahan	Thailand	ERS4387406	70	allele 1 (wt)	Hcp1wt	TssBwt	TssCwt	TssEwt	2	Seng et al., 2023
DR0595	34926_8#165	2018	Blood	Mukdahan	Thailand	ERR6595910	48	allele 1 (wt)	Hcp1wt	TssBvariant D	TssCwt	TssEvariant E	18	Seng et al., 2023
DR0596	34926_8#167	2018	Body Fluid	Mukdahan	Thailand	ERS4387408	54	allele 1 (wt)	Hcp1wt	TssBwt	TssCwt	TssEwt	6	Seng et al., 2023
DR0597	34926_8#171	2018	Blood	Mukdahan	Thailand	ERS4387409	205	allele 1 (wt)	Hcp1wt	TssBwt	TssCwt	TssEwt	22	Seng et al., 2023
DR0598	34926_8#173	2018	Pus	Mukdahan	Thailand	ERR6595918	10	allele 1 (wt)	Hcp1wt	TssBwt	TssCwt	TssEwt	1	Seng et al., 2023
DR0599	34926_8#175	2018	Blood	Mukdahan	Thailand	ERS4387376	219	allele 1 (wt)	Hcp1wt	TssBwt	TssCwt	TssEwt	14	Seng et al., 2023
DR0600	34926_8#177	2018	Blood	Mukdahan	Thailand	ERR6595922	10	allele 1 (wt)	Hcp1wt	TssBwt	TssCwt	TssEwt	1	Seng et al., 2023
DR0601	34926_8#180	2018	Blood	Mukdahan	Thailand	ERS4387378	689	allele 1 (wt)	Hcp1wt	TssBwt	TssCwt	TssEvariant I	7	Seng et al., 2023
DR0602	34926_8#182	2018	Sputum	Mukdahan	Thailand	ERR6595927	411	allele 1 (wt)	Hcp1wt	TssBwt	TssCwt	TssEwt	5	Seng et al., 2023
DR0603	34926_8#184	2018	Sputum	Mukdahan	Thailand	ERS4387380	492	allele 1 (wt)	Hcp1wt	TssBwt	TssCwt	TssEwt	1	Seng et al., 2023
DR0604	34926_8#186	2018	Blood	Mukdahan	Thailand	ERR6595931	17	allele 1 (wt)	Hcp1wt	TssBvariant D	TssCwt	TssEvariant E	1	Seng et al., 2023
DR0605	34926_8#188	2018	Sputum	Mukdahan	Thailand	ERR6595933	70	allele 1 (wt)	Hcp1wt	TssBwt	TssCwt	TssEwt	2	Seng et al., 2023
DR0606	34926_8#190	2018	Blood	Mukdahan	Thailand	ERS4387382	167	allele 1 (wt)	Hcp1wt	TssBwt	TssCwt	TssEwt	3	Seng et al., 2023
DR0607	34926_8#192	2018	Sputum	Mukdahan	Thailand	ERS4387384	70	allele 1 (wt)	Hcp1wt	TssBwt	TssCwt	TssEwt	2	Seng et al., 2023
DR0608	34926_8#2	2018	Pus	Mukdahan	Thailand	ERR6595747	492	allele 1 (wt)	Hcp1wt	TssBwt	TssCwt	TssEwt	1	Seng et al., 2023
DR0609	34926_8#4	2018	Blood	Mukdahan	Thailand	ERS4387386	54	allele 1 (wt)	Hcp1wt	TssBwt	TssCwt	TssEwt	6	Seng et al., 2023
DR0610	34926_8#6	2018	Urine	Mukdahan	Thailand	ERR6595751	32	allele 1 (wt)	Hcp1wt	TssBwt	TssCwt	TssEwt	2	Seng et al., 2023
DR0611	34926_8#8	2018	Blood	Mukdahan	Thailand	ERS4387388	288	allele 1 (wt)	Hcp1wt	TssBvariant D	TssCwt	TssEvariant B	8	Seng et al., 2023
DR0612	34926_8#10	2018	Pus	Mukdahan	Thailand	ERR6595755	50	allele 1 (wt)	Hcp1wt	TssBwt	TssCwt	TssEwt	3	Seng et al., 2023
DR0613	34926_8#12	2018	Blood	Mukdahan	Thailand	ERS4387390	Novel	allele 1 (wt)	Hcp1wt	TssBwt	TssCwt	TssEvariant A	1	Seng et al., 2023
DR0614	34926_8#13	2018	Blood	Mukdahan	Thailand	ERR6595758	495	allele 1 (wt)	Hcp1wt	TssBwt	TssCwt	TssEvariant E	27	Seng et al., 2023
DR0615	34926_8#15	2018	Blood	Mukdahan	Thailand	ERS4387392	34	allele 1 (wt)	Hcp1wt	TssBwt	TssCwt	TssEwt	4	Seng et al., 2023
DR0616	34926_8#17	2018	Blood	Mukdahan	Thailand	ERR6595762	520	allele 1 (wt)	Hcp1wt	TssBwt	TssCwt	TssEwt	1	Seng et al., 2023
DR0617	34926_8#19	2018	Blood	Mukdahan	Thailand	ERS4387394	70	allele 1 (wt)	Hcp1wt	TssBwt	TssCwt	TssEwt	2	Seng et al., 2023
DR0618	34926_8#21	2018	Blood	Mukdahan	Thailand	ERR6595766	34	allele 1 (wt)	Hcp1wt	TssBwt	TssCwt	TssEwt	4	Seng et al., 2023
DR0619	34926_8#23	2018	Blood	Mukdahan	Thailand	ERS4387396	10	allele 1 (wt)	Hcp1wt	TssBwt	TssCwt	TssEwt	1	Seng et al., 2023
DR0620	34926_8#25	2018	Blood	Mukdahan	Thailand	ERR6595770	47	allele 1 (wt)	Hcp1wt	TssBwt	TssCwt	TssEwt	17	Seng et al., 2023
DR0621	34926_8#27	2018	Blood	Mukdahan	Thailand	ERS4387398	50	allele 1 (wt)	Hcp1wt	TssBwt	TssCwt	TssEwt	3	Seng et al., 2023
DR0622	34926_8#29	2018	Blood	Mukdahan	Thailand	ERR6595774	Novel	allele 1 (wt)	Hcp1wt	TssBwt	TssCwt	TssEwt	2	Seng et al., 2023
DR0623	34926_8#31	2018	Pus	Mukdahan	Thailand	ERS4387400	70	allele 1 (wt)	Hcp1wt	TssBwt	TssCwt	TssEwt	2	Seng et al., 2023
DR0624	34926_8#35	2018	Blood	Mukdahan	Thailand	ERS4387402	689	allele 1 (wt)	Hcp1wt	TssBvariant D	TssCwt	TssEvariant E	7	Seng et al., 2023
DR0625	34926_8#37	2018	Blood	Mukdahan	Thailand	ERR6595782	538	allele 1 (wt)	Hcp1wt	TssBwt	TssCwt	TssEwt	1	Seng et al., 2023
DR0626	34926_8#39	2018	Blood	Mukdahan	Thailand	ERS4387404	9	allele 1 (wt)	Hcp1wt	TssBwt	TssCwt	TssEwt	1	Seng et al., 2023
DR0627	34926_8#42	2018	Blood	Mukdahan	Thailand	ERR6595787	70	allele 1 (wt)	Hcp1wt	TssBwt	TssCwt	TssEwt	2	Seng et al., 2023
DR0628	34926_8#44	2018	Pus	Mukdahan	Thailand	ERS4387411	154	allele 1 (wt)	Hcp1wt	TssBwt	TssCvariant B	TssEwt	1	Seng et al., 2023
DR0629	34926_8#48	2018	Blood	Mukdahan	Thailand	ERS4387413	70	allele 1 (wt)	Hcp1wt	TssBwt	TssCwt	TssEwt	2	Seng et al., 2023
DR0630	34926_8#50	2018	Sputum	Mukdahan	Thailand	ERR6595795	208	allele 1 (wt)	Hcp1wt	TssBwt	TssCwt	TssEvariant E	10	Seng et al., 2023
DR0631	34926_8#52	2018	Blood	Mukdahan	Thailand	ERS4387415	538	allele 1 (wt)	Hcp1wt	TssBwt	TssCwt	TssEwt	1	Seng et al., 2023
DR0632	34926_8#55	2018	Blood	Mukdahan	Thailand	ERS4387417	208	allele 1 (wt)	Hcp1wt	TssBwt	TssCwt	TssEvariant E	10	Seng et al., 2023
DR0633	34926_8#57	2018	Blood	Mukdahan	Thailand	ERR6595802	70	allele 1 (wt)	Hcp1wt	TssBwt	TssCwt	TssEwt	2	Seng et al., 2023
DR0634	34926_8#59	2018	Blood	Mukdahan	Thailand	ERS4387419	70	allele 1 (wt)	Hcp1wt	TssBwt	TssCwt	TssEwt	2	Seng et al., 2023
DR0635	34926_8#61	2018	Pus	Mukdahan	Thailand	ERR6595806	50	allele 1 (wt)	Hcp1wt	TssBwt	TssCwt	TssEwt	3	Seng et al., 2023
DR0636	34926_8#63	2018	Blood	Mukdahan	Thailand	ERS4387421	538	allele 1 (wt)	Hcp1wt	TssBwt	TssCwt	TssEwt	1	Seng et al., 2023
DR0637	34926_8#65	2018	Body Fluid	Mukdahan	Thailand	ERR6595810	174	allele 1 (wt)	Hcp1wt	TssBvariant D	TssCwt	TssEvariant E	8	Seng et al., 2023
DR0638	34926_8#67	2018	Blood	Mukdahan	Thailand	ERS4387423	54	allele 1 (wt)	Hcp1wt	TssBwt	TssCwt	TssEwt	6	Seng et al., 2023
DR0639	34926_8#71	2018	Blood	Mukdahan	Thailand	ERS4387425	538	allele 1 (wt)	Hcp1wt	TssBwt	TssCwt	TssEwt	1	Seng et al., 2023
DR0640	34926_8#73	2018	Blood	Mukdahan	Thailand	ERR6595818	197	allele 1 (wt)	Hcp1wt	TssBwt	TssCwt	TssEwt	15	Seng et al., 2023
DR0641	34926_8#75	2018	Pus	Mukdahan	Thailand	ERS4387427	70	allele 1 (wt)	Hcp1wt	TssBwt	TssCwt	TssEwt	2	Seng et al., 2023
DR0642	34926_8#77	2018	blood	Mukdahan	Thailand	ERR6595822	34	allele 1 (wt)	Hcp1wt	TssBwt	TssCwt	TssEwt	4	Seng et al., 2023
DR0643	34926_8#79	2018	Blood	Mukdahan	Thailand	ERS4387429	1853	allele 3	Hcp1wt	TssBvariant D	TssCwt	TssEwt	57	Seng et al., 2023
DR0644	34926_8#81	2018	Blood	Mukdahan	Thailand	ERR6595826	Novel	allele 1 (wt)	Hcp1wt	TssBvariant D	TssCwt	TssEvariant E	5	Seng et al., 2023
DR0645	34926_8#84	2018	Blood	Mukdahan	Thailand	ERS4387431	1814	allele 1 (wt)	Hcp1wt	TssBvariant D	TssCwt	TssEvariant E	54	Seng et al., 2023
DR0646	34926_8#86	2018	Pus	Mukdahan	Thailand	ERR6595831	70	allele 1 (wt)	Hcp1wt	TssBwt	TssCwt	TssEwt	2	Seng et al., 2023
DR0647	34926_8#88	2018	Blood	Mukdahan	Thailand	ERS4387433	520	allele 1 (wt)	Hcp1wt	TssBwt	TssCwt	TssEwt	1	Seng et al., 2023
DR0648	34926_8#90	2018	Blood	Mukdahan	Thailand	ERR6595835	23	allele 1 (wt)	Hcp1wt	TssBwt	TssCwt	TssEwt	1	Seng et al., 2023
DR0649	34926_8#92	2018	Blood	Mukdahan	Thailand	ERS4387435	70	allele 1 (wt)	Hcp1wt	TssBwt	TssCwt	TssEwt	2	Seng et al., 2023
DR0650	34926_8#94	2018	Blood	Mukdahan	Thailand	ERR6595839	208	allele 1 (wt)	Hcp1wt	TssBwt	TssCwt	TssEvariant E	10	Seng et al., 2023
DR0651	34926_8#99	2018	Blood	Mukdahan	Thailand	ERS4387439	Novel	allele 1 (wt)	Hcp1wt	TssBwt	TssCwt	TssEwt	2	Seng et al., 2023
DR0652	34926_8#101	2018	Blood	Mukdahan	Thailand	ERR6595846	206	allele 1 (wt)	Hcp1wt	TssBwt	TssCwt	TssEwt	1	Seng et al., 2023
DR0653	34926_8#103	2018	Blood	Mukdahan	Thailand	ERS4387441	1856	allele 1 (wt)	Hcp1wt	TssBwt	TssCwt	TssEwt	2	Seng et al., 2023
DR0654	34926_8#105	2018	Blood	Mukdahan	Thailand	ERR6595850	167	allele 1 (wt)	Hcp1wt	TssBwt	TssCwt	TssEwt	3	Seng et al., 2023
DR0655	34926_8#107	2018	Blood	Mukdahan	Thailand	ERR6595852	211	allele 1 (wt)	Hcp1wt	TssBvariant D	TssCwt	TssEvariant E	18	Seng et al., 2023
DR0656	34926_8#109	2018	Blood	Mukdahan	Thailand	ERS4387443	Novel	allele 1 (wt)	Hcp1wt	TssBvariant D	TssCwt	TssEvariant E	8	Seng et al., 2023
DR0657	34926_8#111	2018	Blood	Mukdahan	Thailand	ERR6595856	54	allele 1 (wt)	Hcp1wt	TssBwt	TssCwt	TssEwt	6	Seng et al., 2023
DR0658	34926_8#113	2018	Blood	Mukdahan	Thailand	ERS4387445	10	allele 1 (wt)	Hcp1wt	TssBwt	TssCwt	TssEwt	1	Seng et al., 2023
DR0659	34926_8#115	2018	Pus	Nakhon Phanom	Thailand	ERR6595860	56	allele 1 (wt)	Hcp1wt	TssBwt	TssCwt	TssEwt	3	Seng et al., 2023
DR0660	34926_8#117	2018	Blood	Mukdahan	Thailand	ERS4387466	512	allele 1 (wt)	Hcp1wt	TssBwt	TssCwt	TssEwt	2	Seng et al., 2023
DR0661	34926_8#119	2018	Blood	Mukdahan	Thailand	ERR6595864	1856	allele 1 (wt)	Hcp1wt	TssBwt	TssCwt	TssEwt	2	Seng et al., 2023
DR0662	34926_8#121	2018	Blood	Mukdahan	Thailand	ERS4387468	230	allele 1 (wt)	Hcp1wt	TssBwt	TssCwt	TssEwt	2	Seng et al., 2023
DR0663	34926_8#126	2018	Pus	Mukdahan	Thailand	ERS4387470	32	allele 1 (wt)	Hcp1wt	TssBwt	TssCwt	TssEwt	2	Seng et al., 2023
DR0664	34926_8#128	2018	Blood	Mukdahan	Thailand	ERR6595873	520	allele 1 (wt)	Hcp1wt	TssBwt	TssCwt	TssEwt	1	Seng et al., 2023
DR0665	34926_8#130	2018	Blood	Mukdahan	Thailand	ERS4387472	70	allele 1 (wt)	Hcp1wt	TssBwt	TssCwt	TssEwt	2	Seng et al., 2023
DR0666	34926_8#132	2018	Body Fluid	Mukdahan	Thailand	ERR6595877	1534	allele 4	Hcp1wt	TssBvariant D	TssCwt	TssEvariant I	27	Seng et al., 2023
DR0667	34926_8#134	2018	Pus	Mukdahan	Thailand	ERS4387474	832	allele 4	Hcp1wt	TssBwt	TssCwt	TssEvariant I	26	Seng et al., 2023
DR0668	34926_8#136	2018	Blood	Mukdahan	Thailand	ERR6595881	70	allele 1 (wt)	Hcp1wt	TssBwt	TssCwt	TssEwt	2	Seng et al., 2023
DR0669	34956_7#33	2018	Pus	Mukdahan	Thailand	ERS4387476	654	allele 1 (wt)	Hcp1wt	TssBwt	TssCwt	TssEwt	2	Seng et al., 2023
DR0670	34926_8#137	2017	Blood	Roi Et	Thailand	ERR6595882	306	allele 1 (wt)	Hcp1wt	TssBwt	TssCwt	TssEwt	1	Seng et al., 2023
DR0671	34926_8#139	2017	sputum	Roi Et	Thailand	ERS4387447	520	allele 1 (wt)	Hcp1wt	TssBwt	TssCwt	TssEwt	1	Seng et al., 2023
DR0672	27045_7#9	2017	Blood	Roi Et	Thailand	ERS2693582	208	allele 1 (wt)	Hcp1wt	TssBwt	TssCwt	TssEvariant E	10	Seng et al., 2023
DR0673	27045_7#10	2017	Body Fluid	Roi Et	Thailand	ERS2693583	1831	allele 1 (wt)	Hcp1wt	TssBwt	TssCwt	TssEwt	1	Seng et al., 2023
DR0674	27045_7#11	2017	Blood	Roi Et	Thailand	ERS2693584	306	allele 1 (wt)	Hcp1wt	TssBwt	TssCwt	TssEwt	1	Seng et al., 2023
DR0675	27045_7#12	2017	Blood	Roi Et	Thailand	ERS2693585	70	allele 1 (wt)	Hcp1wt	TssBwt	TssCwt	TssEwt	2	Seng et al., 2023
DR0676	34926_8#141	2017	Blood	Roi Et	Thailand	ERS4387448	70	allele 1 (wt)	Hcp1wt	TssBwt	TssCwt	TssEwt	2	Seng et al., 2023
DR0677	27045_7#13	2017	Blood	Roi Et	Thailand	ERS2693586	306	allele 1 (wt)	Hcp1wt	TssBwt	TssCwt	TssEwt	1	Seng et al., 2023
DR0678	27045_7#14	2017	Blood	Roi Et	Thailand	ERS2693587	70	allele 1 (wt)	Hcp1wt	TssBwt	TssCwt	TssEwt	2	Seng et al., 2023
DR0679	34956_7#35	2017	Blood	Roi Et	Thailand	ERS4388727	520	allele 1 (wt)	Hcp1wt	TssBwt	TssCwt	TssEwt	1	Seng et al., 2023
DR0680	27045_7#15	2017	Blood	Roi Et	Thailand	ERS2693588	50	allele 1 (wt)	Hcp1wt	TssBwt	TssCwt	TssEwt	3	Seng et al., 2023
DR0681	27045_7#16	2017	Pus	Roi Et	Thailand	ERS2693589	306	allele 1 (wt)	Hcp1wt	TssBwt	TssCwt	TssEwt	1	Seng et al., 2023
DR0682	27045_7#18	2017	Blood	Roi Et	Thailand	ERS2693591	70	allele 1 (wt)	Hcp1wt	TssBwt	TssCwt	TssEwt	2	Seng et al., 2023
DR0683	27045_7#19	2017	Urine	Roi Et	Thailand	ERS2693592	538	allele 1 (wt)	Hcp1wt	TssBwt	TssCwt	TssEwt	1	Seng et al., 2023
DR0684	34926_8#143	2017	Blood	Roi Et	Thailand	ERR6595888	539	allele 1 (wt)	Hcp1wt	TssBwt	TssCwt	TssEwt	5	Seng et al., 2023
DR0685	34926_8#145	2017	Blood	Roi Et	Thailand	ERR6595890	70	allele 1 (wt)	Hcp1wt	TssBwt	TssCwt	TssEwt	2	Seng et al., 2023
DR0686	27045_7#20	2017	Blood	Roi Et	Thailand	ERS2693593	498	allele 1 (wt)	Hcp1wt	TssBwt	TssCwt	TssEwt	9	Seng et al., 2023
DR0687	27045_7#21	2017	Blood	Roi Et	Thailand	ERS2693594	157	allele 1 (wt)	Hcp1wt	TssBwt	TssCwt	TssEwt	2	Seng et al., 2023
DR0688	34956_7#37	2017	Blood	Roi Et	Thailand	ERS4387450	Novel	allele 1 (wt)	Hcp1wt	TssBwt	TssCwt	TssEwt	1	Seng et al., 2023
DR0689	27045_7#22	2017	Blood	Roi Et	Thailand	ERS2693595	511	allele 1 (wt)	Hcp1wt	TssBwt	TssCwt	TssEwt	2	Seng et al., 2023
DR0690	27045_7#23	2017	Urine	Roi Et	Thailand	ERS2693596	1850	allele 1 (wt)	Hcp1wt	TssBwt	TssCwt	TssEwt	1	Seng et al., 2023
DR0691	34926_8#147	2017	Blood	Roi Et	Thailand	ERR6595892	197	allele 1 (wt)	Hcp1wt	TssBwt	TssCwt	TssEwt	15	Seng et al., 2023
DR0692	27045_7#24	2017	Blood	Roi Et	Thailand	ERS2693597	1823	allele 1 (wt)	Hcp1wt	TssBwt	TssCwt	TssEwt	2	Seng et al., 2023
DR0693	34926_8#149	2017	Urine	Roi Et	Thailand	ERS4387452	174	allele 1 (wt)	Hcp1wt	TssBvariant D	TssCwt	TssEvariant E	8	Seng et al., 2023
DR0694	34926_8#151	2017	Blood	Roi Et	Thailand	ERR6595896	498	allele 1 (wt)	Hcp1wt	TssBwt	TssCwt	TssEwt	9	Seng et al., 2023
DR0695	27045_7#25	2017	Blood	Roi Et	Thailand	ERS2693598	1851	allele 1 (wt)	Hcp1wt	TssBwt	TssCwt	TssEvariant E	12	Seng et al., 2023
DR0696	27045_7#26	2017	Blood	Roi Et	Thailand	ERS2693599	289	allele 1 (wt)	Hcp1wt	TssBwt	TssCwt	TssEwt	2	Seng et al., 2023
DR0697	34956_7#39	2017	Blood	Roi Et	Thailand	ERS4387454	306	allele 1 (wt)	Hcp1wt	TssBwt	TssCwt	TssEwt	1	Seng et al., 2023
DR0698	34926_8#153	2017	Blood	Roi Et	Thailand	ERR6595898	174	allele 1 (wt)	Hcp1wt	TssBvariant D	TssCwt	TssEvariant E	8	Seng et al., 2023
DR0699	34926_8#155	2017	Pus	Roi Et	Thailand	ERS4387456	1786	allele 1 (wt)	Hcp1wt	TssBwt	TssCwt	TssEwt	1	Seng et al., 2023
DR0700	27045_7#27	2017	Blood	Roi Et	Thailand	ERS2693600	10	allele 1 (wt)	Hcp1wt	TssBwt	TssCwt	TssEwt	1	Seng et al., 2023
DR0701	27045_7#28	2017	Body Fluid	Roi Et	Thailand	ERS2693601	17	allele 1 (wt)	Hcp1wt	TssBvariant D	TssCwt	TssEvariant E	1	Seng et al., 2023
DR0702	27045_7#29	2017	Blood	Roi Et	Thailand	ERS2693602	205	allele 1 (wt)	Hcp1wt	TssBwt	TssCwt	TssEwt	22	Seng et al., 2023
DR0703	34956_7#41	2017	Blood	Roi Et	Thailand	ERR6717938	99	allele 1 (wt)	Hcp1wt	TssBwt	TssCwt	TssEwt	3	Seng et al., 2023
DR0704	27045_7#30	2017	Blood	Roi Et	Thailand	ERS2693603	306	allele 1 (wt)	Hcp1wt	TssBvariant D	TssCwt	TssEwt	1	Seng et al., 2023
DR0705	27045_7#31	2017	Pus	Roi Et	Thailand	ERS2693604	306	allele 1 (wt)	Hcp1wt	TssBwt	TssCwt	TssEwt	1	Seng et al., 2023
DR0706	34956_7#43	2017	Blood	Roi Et	Thailand	ERS4387458	50	allele 1 (wt)	Hcp1wt	TssBwt	TssCwt	TssEwt	3	Seng et al., 2023
DR0707	34926_8#157	2017	Pus	Roi Et	Thailand	ERR6595902	34	allele 1 (wt)	Hcp1wt	TssBwt	TssCwt	TssEwt	4	Seng et al., 2023
DR0708	27045_7#32	2017	Blood	Roi Et	Thailand	ERS2693605	70	allele 1 (wt)	Hcp1wt	TssBwt	TssCwt	TssEwt	2	Seng et al., 2023
DR0709	27045_7#33	2017	Blood	Roi Et	Thailand	ERS2693606	84	allele 1 (wt)	Hcp1wt	TssBwt	TssCwt	TssEwt	2	Seng et al., 2023
DR0710	27045_7#34	2017	Urine	Roi Et	Thailand	ERS2693607	206	allele 1 (wt)	Hcp1wt	TssBwt	TssCwt	TssEwt	1	Seng et al., 2023
DR0711	27045_7#35	2017	Blood	Roi Et	Thailand	ERS2693608	520	allele 1 (wt)	Hcp1wt	TssBwt	TssCwt	TssEwt	1	Seng et al., 2023
DR0712	27045_7#36	2017	Blood	Roi Et	Thailand	ERS2693609	70	allele 1 (wt)	Hcp1wt	TssBwt	TssCwt	TssEwt	2	Seng et al., 2023
DR0713	34956_7#45	2017	Blood	Roi Et	Thailand	ERS4387460	211	allele 1 (wt)	Hcp1wt	TssBvariant D	TssCwt	TssEvariant E	18	Seng et al., 2023
DR0714	34956_7#47	2017	Blood	Roi Et	Thailand	ERR6717944	70	allele 1 (wt)	Hcp1wt	TssBwt	TssCwt	TssEwt	2	Seng et al., 2023
DR0715	27045_7#37	2017	sputum	Roi Et	Thailand	ERS2693610	17	allele 1 (wt)	Hcp1wt	TssBvariant D	TssCwt	TssEvariant E	1	Seng et al., 2023
DR0716	34926_8#159	2017	Blood	Roi Et	Thailand	ERS4387462	1786	allele 1 (wt)	Hcp1wt	TssBwt	TssCwt	TssEwt	1	Seng et al., 2023
DR0717	27045_7#38	2017	Blood	Roi Et	Thailand	ERS2693611	70	allele 1 (wt)	Hcp1wt	TssBwt	TssCwt	TssEwt	2	Seng et al., 2023
DR0718	34956_7#49	2017	Pus	Roi Et	Thailand	ERR6717946	93	allele 1 (wt)	Hcp1wt	TssBwt	TssCwt	TssEwt	3	Seng et al., 2023
DR0719	27045_7#39	2017	Blood	Roi Et	Thailand	ERS2693612	206	allele 1 (wt)	Hcp1wt	TssBwt	TssCwt	TssEwt	1	Seng et al., 2023
DR0720	34926_8#161	2017	Blood	Roi Et	Thailand	ERS4387464	Novel	allele 1 (wt)	Hcp1wt	TssBwt	TssCwt	TssEwt	3	Seng et al., 2023
DR0721	27045_7#40	2017	Blood	Roi Et	Thailand	ERS2693613	520	allele 1 (wt)	Hcp1wt	TssBwt	TssCwt	TssEwt	1	Seng et al., 2023
DR0722	27045_7#41	2017	Blood	Roi Et	Thailand	ERS2693614	205	allele 1 (wt)	Hcp1wt	TssBvariant D	TssCwt	TssEwt	5	Seng et al., 2023
DR0723	27045_7#42	2017	Blood	Roi Et	Thailand	ERS2693615	495	allele 1 (wt)	Hcp1wt	TssBwt	TssCwt	TssEwt	27	Seng et al., 2023
DR0724	27045_7#43	2017	Blood	Roi Et	Thailand	ERS2693616	70	allele 1 (wt)	Hcp1wt	TssBwt	TssCwt	TssEwt	2	Seng et al., 2023
DR0725	27045_7#44	2017	Pus	Roi Et	Thailand	ERS2693617	10	allele 1 (wt)	Hcp1wt	TssBwt	TssCwt	TssEwt	1	Seng et al., 2023
DR0726	34956_7#51	2017	Sputum	Roi Et	Thailand	ERS4387478	10	allele 1 (wt)	Hcp1wt	TssBwt	TssCwt	TssEwt	1	Seng et al., 2023
DR0727	34956_7#53	2017	Blood	Roi Et	Thailand	ERR6717950	163	allele 7	Hcp1variant A	TssBvariant D	TssCvariant C	TssEvariant G	16	Seng et al., 2023
DR0728	27045_7#45	2017	Blood	Roi Et	Thailand	ERS2693618	307	allele 1 (wt)	Hcp1wt	TssBwt	TssCwt	TssEvariant E	48	Seng et al., 2023
DR0729	27045_7#46	2017	Blood	Roi Et	Thailand	ERS2693619	306	allele 1 (wt)	Hcp1wt	TssBwt	TssCwt	TssEwt	1	Seng et al., 2023
DR0730	27045_7#47	2017	Blood	Roi Et	Thailand	ERS2693620	70	allele 1 (wt)	Hcp1wt	TssBwt	TssCwt	TssEwt	2	Seng et al., 2023
DR0731	27045_7#48	2017	Blood	Roi Et	Thailand	ERS2693621	70	allele 1 (wt)	Hcp1wt	TssBwt	TssCwt	TssEwt	2	Seng et al., 2023
DR0732	27045_7#49	2017	Blood	Roi Et	Thailand	ERS2693622	543	allele 1 (wt)	Hcp1wt	TssBwt	TssCwt	TssEwt	2	Seng et al., 2023
DR0733	27045_7#50	2017	Blood	Roi Et	Thailand	ERS2693623	208	allele 1 (wt)	Hcp1wt	TssBwt	TssCwt	TssEvariant E	10	Seng et al., 2023
DR0734	27045_7#51	2017	sputum	Roi Et	Thailand	ERS2693624	1786	allele 1 (wt)	Hcp1wt	TssBwt	TssCwt	TssEwt	1	Seng et al., 2023
DR0735	34926_8#163	2017	Blood	Roi Et	Thailand	ERS4387480	654	allele 1 (wt)	Hcp1wt	TssBwt	TssCwt	TssEwt	2	Seng et al., 2023
DR0736	27045_7#52	2017	Blood	Roi Et	Thailand	ERS2693625	33	allele 1 (wt)	Hcp1wt	TssBwt	TssCwt	TssEwt	4	Seng et al., 2023
DR0737	27045_7#53	2017	Blood	Roi Et	Thailand	ERS2693626	520	allele 1 (wt)	Hcp1wt	TssBwt	TssCwt	TssEwt	1	Seng et al., 2023
DR0738	27045_7#54	2017	Blood	Roi Et	Thailand	ERS2693627	1807	allele 1 (wt)	Hcp1wt	TssBwt	TssCwt	TssEwt	1	Seng et al., 2023
DR0739	34926_8#166	2017	Blood	Roi Et	Thailand	ERR6595911	Novel	allele 1 (wt)	Hcp1wt	TssBwt	TssCwt	TssEwt	3	Seng et al., 2023
DR0740	27045_7#55	2017	sputum	Roi Et	Thailand	ERS2693628	54	allele 1 (wt)	Hcp1wt	TssBwt	TssCwt	TssEwt	6	Seng et al., 2023
DR0741	27045_7#56	2017	Blood	Roi Et	Thailand	ERS2693629	54	allele 1 (wt)	Hcp1wt	TssBwt	TssCwt	TssEwt	6	Seng et al., 2023
DR0742	27045_7#57	2017	Body Fluid	Roi Et	Thailand	ERS2693630	1845	allele 1 (wt)	Hcp1wt	TssBwt	TssCwt	TssEwt	1	Seng et al., 2023
DR0743	27045_7#58	2017	Blood	Roi Et	Thailand	ERS2693631	512	allele 1 (wt)	Hcp1wt	TssBwt	TssCwt	TssEwt	2	Seng et al., 2023
DR0744	27045_7#59	2017	Blood	Roi Et	Thailand	ERS2693632	163	allele 1 (wt)	Hcp1wt	TssBwt	TssCwt	TssEwt	14	Seng et al., 2023
DR0745	27045_7#60	2017	Blood	Roi Et	Thailand	ERS2693633	70	allele 1 (wt)	Hcp1wt	TssBwt	TssCwt	TssEwt	2	Seng et al., 2023
DR0746	34926_8#168	2017	Blood	Roi Et	Thailand	ERS4387482	78	allele 1 (wt)	Hcp1wt	TssBwt	TssCwt	TssEwt	1	Seng et al., 2023
DR0747	27045_7#61	2017	Tissue	Roi Et	Thailand	ERS2693634	78	allele 1 (wt)	Hcp1wt	TssBwt	TssCwt	TssEwt	1	Seng et al., 2023
DR0748	34926_8#170	2017	Blood	Roi Et	Thailand	ERR6595915	176	allele 1 (wt)	Hcp1wt	TssBwt	TssCwt	TssEwt	3	Seng et al., 2023
DR0749	34926_8#172	2017	Body Fluid	Roi Et	Thailand	ERS4387484	70	allele 1 (wt)	Hcp1wt	TssBwt	TssCwt	TssEwt	2	Seng et al., 2023
DR0750	34926_8#174	2017	Blood	Roi Et	Thailand	ERR6595919	99	allele 1 (wt)	Hcp1wt	TssBwt	TssCwt	TssEwt	3	Seng et al., 2023
DR0751	27045_7#62	2017	Blood	Roi Et	Thailand	ERS2693635	205	allele 1 (wt)	Hcp1wt	TssBwt	TssCwt	TssEwt	22	Seng et al., 2023
DR0752	27045_7#63	2017	Blood	Roi Et	Thailand	ERS2693636	306	allele 1 (wt)	Hcp1wt	TssBwt	TssCwt	TssEwt	1	Seng et al., 2023
DR0753	27045_7#64	2017	Blood	Roi Et	Thailand	ERS2693637	306	allele 1 (wt)	Hcp1wt	TssBwt	TssCwt	TssEwt	1	Seng et al., 2023
DR0754	27045_7#65	2017	Blood	Roi Et	Thailand	ERS2693638	306	allele 1 (wt)	Hcp1wt	TssBwt	TssCwt	TssEwt	1	Seng et al., 2023
DR0755	34926_8#176	2017	Blood	Roi Et	Thailand	ERS4387486	70	allele 1 (wt)	Hcp1wt	TssBwt	TssCwt	TssEwt	2	Seng et al., 2023
DR0756	27045_7#66	2017	Pus	Roi Et	Thailand	ERS2693639	54	allele 1 (wt)	Hcp1wt	TssBwt	TssCwt	TssEwt	6	Seng et al., 2023
DR0757	27045_7#67	2017	sputum	Roi Et	Thailand	ERS2693640	159	allele 1 (wt)	Hcp1wt	TssBwt	TssCwt	TssEwt	1	Seng et al., 2023
DR0758	27045_7#68	2017	Blood	Roi Et	Thailand	ERS2693641	70	allele 1 (wt)	Hcp1wt	TssBwt	TssCwt	TssEwt	2	Seng et al., 2023
DR0759	27045_7#69	2017	Blood	Roi Et	Thailand	ERS2693642	520	allele 1 (wt)	Hcp1wt	TssBwt	TssCwt	TssEwt	1	Seng et al., 2023
DR0760	27045_7#70	2017	Blood	Roi Et	Thailand	ERS2693643	1853	allele 8	Hcp1variant A	TssBvariant D	TssCvariant C	TssEvariant F	57	Seng et al., 2023
DR0761	27045_7#71	2017	Blood	Roi Et	Thailand	ERS2693644	206	allele 1 (wt)	Hcp1wt	TssBwt	TssCwt	TssEwt	1	Seng et al., 2023
DR0762	27045_7#72	2017	Blood	Roi Et	Thailand	ERS2693645	306	allele 1 (wt)	Hcp1wt	TssBwt	TssCwt	TssEwt	1	Seng et al., 2023
DR0763	27045_7#73	2017	Pus	Roi Et	Thailand	ERS2693646	498	allele 1 (wt)	Hcp1wt	TssBwt	TssCwt	TssEwt	9	Seng et al., 2023
DR0764	27045_7#74	2017	Blood	Roi Et	Thailand	ERS2693647	307	allele 1 (wt)	Hcp1wt	TssBwt	TssCwt	TssEvariant E	48	Seng et al., 2023
DR0765	27045_7#75	2017	Sputum	Roi Et	Thailand	ERS2693648	306	allele 1 (wt)	Hcp1wt	TssBwt	TssCwt	TssEwt	1	Seng et al., 2023
DR0766	34926_8#178	2017	Sputum	Roi Et	Thailand	ERR6595923	520	allele 1 (wt)	Hcp1wt	TssBwt	TssCwt	TssEwt	1	Seng et al., 2023
DR0767	27045_7#76	2017	Sputum	Roi Et	Thailand	ERS2693649	531	allele 1 (wt)	Hcp1wt	TssBwt	TssCwt	TssEwt	11	Seng et al., 2023
DR0768	34926_8#179	2017	Sputum	Roi Et	Thailand	ERS4387488	Novel	allele 1 (wt)	Hcp1wt	TssBwt	TssCwt	TssEwt	14	Seng et al., 2023
DR0769	27045_7#77	2017	Pus	Roi Et	Thailand	ERS2693650	34	allele 1 (wt)	Hcp1wt	TssBwt	TssCwt	TssEwt	4	Seng et al., 2023
DR0771	34926_8#183	2017	Pus	Roi Et	Thailand	ERS4387490	10	allele 1 (wt)	Hcp1wt	TssBwt	TssCwt	TssEwt	1	Seng et al., 2023
DR0772	34926_8#185	2017	Urine	Roi Et	Thailand	ERR6595930	520	allele 1 (wt)	Hcp1wt	TssBwt	TssCwt	TssEwt	1	Seng et al., 2023
DR0773	34926_8#187	2017	Blood	Roi Et	Thailand	ERS4387492	1814	allele 1 (wt)	Hcp1wt	TssBwt	TssCwt	TssEwt	44	Seng et al., 2023
DR0774	34926_8#189	2017	Sputum	Roi Et	Thailand	ERR6595934	205	allele 1 (wt)	Hcp1wt	TssBwt	TssCwt	TssEwt	22	Seng et al., 2023
DR0775	27045_7#78	2018	Blood	Roi Et	Thailand	ERS2693651	54	allele 1 (wt)	Hcp1wt	TssBwt	TssCwt	TssEwt	6	Seng et al., 2023
DR0776	27045_7#79	2018	Blood	Roi Et	Thailand	ERS2693652	654	allele 1 (wt)	Hcp1wt	TssBwt	TssCwt	TssEwt	2	Seng et al., 2023
DR0777	34926_8#191	2018	Pus	Roi Et	Thailand	ERS4387494	23	allele 1 (wt)	Hcp1wt	TssBvariant D	TssCwt	TssEwt	1	Seng et al., 2023
DR0778	34956_7#56	2018	Blood	Roi Et	Thailand	ERR6717953	70	allele 1 (wt)	Hcp1wt	TssBwt	TssCwt	TssEwt	2	Seng et al., 2023
DR0779	27045_7#80	2018	Blood	Roi Et	Thailand	ERS2693653	1825	allele 1 (wt)	Hcp1wt	TssBwt	TssCwt	TssEwt	1	Seng et al., 2023
DR0780	34873_7#2	2018	Pus	Roi Et	Thailand	ERS4387496	306	allele 1 (wt)	Hcp1wt	TssBwt	TssCwt	TssEwt	1	Seng et al., 2023
DR0781	34873_7#4	2018	Pus	Roi Et	Thailand	ERR6560162	Novel	allele 1 (wt)	Hcp1wt	TssBwt	TssCwt	TssEwt	1	Seng et al., 2023
DR0782	34873_7#6	2018	Blood	Roi Et	Thailand	ERS4387498	174	allele 1 (wt)	Hcp1wt	TssBvariant D	TssCwt	TssEvariant E	8	Seng et al., 2023
DR0783	27045_7#81	2018	Blood	Roi Et	Thailand	ERS2693654	531	allele 1 (wt)	Hcp1wt	TssBwt	TssCwt	TssEwt	11	Seng et al., 2023
DR0784	27045_7#82	2018	sputum	Roi Et	Thailand	ERS2693655	167	allele 1 (wt)	Hcp1wt	TssBwt	TssCwt	TssEwt	3	Seng et al., 2023
DR0785	27045_7#83	2018	Pus	Roi Et	Thailand	ERS2693656	70	allele 1 (wt)	Hcp1wt	TssBwt	TssCwt	TssEwt	2	Seng et al., 2023
DR0786	34873_7#8	2018	Blood	Roi Et	Thailand	ERR6560166	70	allele 1 (wt)	Hcp1wt	TssBwt	TssCwt	TssEwt	2	Seng et al., 2023
DR0787	27045_7#84	2018	Pus	Roi Et	Thailand	ERS2693657	167	allele 1 (wt)	Hcp1wt	TssBwt	TssCwt	TssEwt	3	Seng et al., 2023
DR0788	27045_7#85	2018	Blood	Roi Et	Thailand	ERS2693658	15	allele 1 (wt)	Hcp1wt	TssBwt	TssCwt	TssEwt	9	Seng et al., 2023
DR0789	34873_7#10	2018	Sputum	Roi Et	Thailand	ERS4387500	206	allele 1 (wt)	Hcp1wt	TssBwt	TssCwt	TssEwt	1	Seng et al., 2023
DR0790	27045_7#86	2018	Blood	Roi Et	Thailand	ERS2693659	522	allele 1 (wt)	Hcp1wt	TssBwt	TssCwt	TssEwt	2	Seng et al., 2023
DR0791	34873_7#12	2018	Pus	Roi Et	Thailand	ERR6560170	48	allele 1 (wt)	Hcp1wt	TssBwt	TssCwt	TssEwt	3	Seng et al., 2023
DR0792	34873_7#13	2018	Blood	Roi Et	Thailand	ERS4387502	46	allele 1 (wt)	Hcp1wt	TssBwt	TssCwt	TssEwt	3	Seng et al., 2023
DR0793	34873_7#15	2018	Blood	Roi Et	Thailand	ERR6560173	520	allele 1 (wt)	Hcp1wt	TssBwt	TssCwt	TssEwt	1	Seng et al., 2023
DR0794	34873_7#17	2018	Pus	Roi Et	Thailand	ERS4387504	70	allele 1 (wt)	Hcp1wt	TssBwt	TssCwt	TssEwt	2	Seng et al., 2023
DR0795	34873_7#19	2018	Blood	Roi Et	Thailand	ERR6560177	306	allele 1 (wt)	Hcp1wt	TssBwt	TssCwt	TssEwt	1	Seng et al., 2023
DR0796	34873_7#21	2018	Blood	Roi Et	Thailand	ERS4387506	70	allele 1 (wt)	Hcp1wt	TssBwt	TssCwt	TssEwt	2	Seng et al., 2023
DR0797	34873_7#23	2018	Pus	Roi Et	Thailand	ERR6560181	93	allele 1 (wt)	Hcp1wt	TssBvariant D	TssCwt	TssEvariant E	3	Seng et al., 2023
DR0798	34873_7#25	2018	Blood	Roi Et	Thailand	ERS4387508	93	allele 1 (wt)	Hcp1wt	TssBvariant D	TssCwt	TssEwt	28	Seng et al., 2023
DR0799	34873_7#28	2018	Blood	Roi Et	Thailand	ERR6560186	538	allele 1 (wt)	Hcp1wt	TssBwt	TssCwt	TssEwt	1	Seng et al., 2023
DR0800	34873_7#30	2018	Blood	Roi Et	Thailand	ERS4387510	306	allele 1 (wt)	Hcp1wt	TssBwt	TssCwt	TssEwt	1	Seng et al., 2023
DR0801	34873_7#32	2018	Blood	Roi Et	Thailand	ERR6560190	70	allele 1 (wt)	Hcp1wt	TssBwt	TssCwt	TssEvariant E	2	Seng et al., 2023
DR0802	34873_7#34	2018	Blood	Roi Et	Thailand	ERS4387512	306	allele 1 (wt)	Hcp1wt	TssBvariant D	TssCwt	TssEwt	1	Seng et al., 2023
DR0803	34873_7#36	2018	Blood	Roi Et	Thailand	ERR6560194	34	allele 1 (wt)	Hcp1wt	TssBwt	TssCwt	TssEwt	4	Seng et al., 2023
DR0804	34873_7#38	2018	Blood	Roi Et	Thailand	ERS4387514	167	allele 1 (wt)	Hcp1wt	TssBwt	TssCwt	TssEwt	3	Seng et al., 2023
DR0805	34873_7#40	2018	Blood	Roi Et	Thailand	ERS4387524	70	allele 1 (wt)	Hcp1wt	TssBwt	TssCwt	TssEwt	2	Seng et al., 2023
DR0806	34873_7#42	2018	Blood	Roi Et	Thailand	ERR6560200	205	allele 1 (wt)	Hcp1wt	TssBwt	TssCwt	TssEwt	22	Seng et al., 2023
DR0807	34873_7#44	2018	Blood	Roi Et	Thailand	ERR6560202	70	allele 1 (wt)	Hcp1wt	TssBwt	TssCwt	TssEwt	2	Seng et al., 2023
DR0808	34873_7#46	2018	Blood	Roi Et	Thailand	ERS4387526	17	allele 1 (wt)	Hcp1wt	TssBwt	TssCwt	TssEwt	1	Seng et al., 2023
DR0810	34873_7#50	2018	Blood	Roi Et	Thailand	ERS4387528	1836	allele 1 (wt)	Hcp1wt	TssBvariant D	TssCwt	TssEwt	42	Seng et al., 2023
DR0811	34873_7#52	2018	Blood	Roi Et	Thailand	ERR6560210	174	allele 1 (wt)	Hcp1wt	TssBvariant D	TssCwt	TssEvariant E	8	Seng et al., 2023
DR0812	34873_7#54	2018	Blood	Roi Et	Thailand	ERS4387530	157	allele 1 (wt)	Hcp1wt	TssBwt	TssCwt	TssEwt	2	Seng et al., 2023
DR0813	34956_7#58	2018	Blood	Roi Et	Thailand	ERS4387532	70	allele 1 (wt)	Hcp1wt	TssBwt	TssCwt	TssEwt	2	Seng et al., 2023
DR0814	34873_7#57	2018	Blood	Roi Et	Thailand	ERR6560214	70	allele 1 (wt)	Hcp1wt	TssBwt	TssCwt	TssEwt	2	Seng et al., 2023
DR0815	34873_7#59	2018	Blood	Roi Et	Thailand	ERS4387534	70	allele 1 (wt)	Hcp1wt	TssBwt	TssCwt	TssEwt	2	Seng et al., 2023
DR0816	34873_7#61	2018	Body Fluid	Roi Et	Thailand	ERR6560218	923	allele 1 (wt)	Hcp1wt	TssBwt	TssCwt	TssEwt	4	Seng et al., 2023
DR0817	34873_7#63	2018	Blood	Roi Et	Thailand	ERS4387536	208	allele 1 (wt)	Hcp1wt	TssBwt	TssCwt	TssEvariant E	10	Seng et al., 2023
DR0818	34873_7#65	2018	Blood	Roi Et	Thailand	ERR6560222	307	allele 1 (wt)	Hcp1wt	TssBwt	TssCwt	TssEwt	1	Seng et al., 2023
DR0819	34873_7#67	2018	Blood	Roi Et	Thailand	ERS4387538	306	allele 1 (wt)	Hcp1wt	TssBwt	TssCwt	TssEwt	1	Seng et al., 2023
DR0820	34873_7#70	2018	Blood	Roi Et	Thailand	ERR6560227	10	allele 1 (wt)	Hcp1wt	TssBwt	TssCwt	TssEwt	1	Seng et al., 2023
DR0821	34956_7#60	2018	Blood	Roi Et	Thailand	ERS4387540	99	allele 1 (wt)	Hcp1wt	TssBwt	TssCwt	TssEwt	3	Seng et al., 2023
DR0822	34873_7#72	2018	Blood	Roi Et	Thailand	ERR6560229	538	allele 1 (wt)	Hcp1wt	TssBwt	TssCwt	TssEwt	1	Seng et al., 2023
DR0823	34873_7#74	2018	Blood	Roi Et	Thailand	ERS4387542	306	allele 1 (wt)	Hcp1wt	TssBwt	TssCwt	TssEwt	1	Seng et al., 2023
DR0824	34873_7#76	2018	Blood	Roi Et	Thailand	ERR6560233	56	allele 1 (wt)	Hcp1wt	TssBwt	TssCwt	TssEwt	3	Seng et al., 2023
DR0825	34873_7#78	2018	Blood	Roi Et	Thailand	ERS4387544	17	allele 1 (wt)	Hcp1wt	TssBvariant D	TssCwt	TssEvariant E	1	Seng et al., 2023
DR0826	34873_7#80	2018	Pus	Roi Et	Thailand	ERR6560237	1786	allele 1 (wt)	Hcp1wt	TssBwt	TssCwt	TssEwt	1	Seng et al., 2023
DR0827	34873_7#82	2018	Blood	Roi Et	Thailand	ERS4387546	208	allele 1 (wt)	Hcp1wt	TssBwt	TssCwt	TssEvariant E	10	Seng et al., 2023
DR0828	34873_7#84	2018	Sputum	Roi Et	Thailand	ERR6560241	174	allele 1 (wt)	Hcp1wt	TssBvariant D	TssCwt	TssEvariant E	8	Seng et al., 2023
DR0829	34873_7#86	2018	Pus	Maha Sarakham	Thailand	ERS4387548	208	allele 1 (wt)	Hcp1wt	TssBwt	TssCwt	TssEvariant E	10	Seng et al., 2023
DR0830	34956_7#62	2018	Sputum	Roi Et	Thailand	ERR6717959	70	allele 1 (wt)	Hcp1wt	TssBwt	TssCwt	TssEwt	2	Seng et al., 2023
DR0831	34873_7#88	2018	Sputum	Roi Et	Thailand	ERS4387550	Novel	allele 1 (wt)	Hcp1wt	TssBvariant D	TssCwt	TssEvariant E	3	Seng et al., 2023
DR0832	34873_7#90	2018	sputum	Roi Et	Thailand	ERR6560247	70	allele 1 (wt)	Hcp1wt	TssBwt	TssCwt	TssEwt	2	Seng et al., 2023
DR0833	34873_7#92	2018	Blood	Roi Et	Thailand	ERS4387552	177	allele 1 (wt)	Hcp1wt	TssBvariant D	TssCwt	TssEvariant E	5	Seng et al., 2023
DR0834	34873_7#94	2018	Sputum	Roi Et	Thailand	ERR6560251	306	allele 1 (wt)	Hcp1wt	TssBwt	TssCwt	TssEwt	1	Seng et al., 2023
DR0835	34873_7#95	2018	Blood	Roi Et	Thailand	ERS4387516	201	allele 1 (wt)	Hcp1wt	TssBwt	TssCwt	TssEwt	2	Seng et al., 2023
DR0836	34873_7#97	2018	Blood	Roi Et	Thailand	ERR6560254	307	allele 4	Hcp1wt	TssBwt	TssCwt	TssEvariant I	1	Seng et al., 2023
DR0837	34873_7#99	2018	Blood	Roi Et	Thailand	ERS4387518	Novel	allele 1 (wt)	Hcp1wt	TssBwt	TssCwt	TssEwt	1	Seng et al., 2023
DR0838	34873_7#101	2018	Blood	Roi Et	Thailand	ERR6560258	174	allele 1 (wt)	Hcp1wt	TssBvariant D	TssCwt	TssEvariant E	8	Seng et al., 2023
DR0839	34873_7#103	2018	Blood	Roi Et	Thailand	ERS4387520	56	allele 1 (wt)	Hcp1wt	TssBwt	TssCwt	TssEwt	3	Seng et al., 2023
DR0840	34873_7#105	2018	Pus	Roi Et	Thailand	ERR6560262	48	allele 1 (wt)	Hcp1wt	TssBwt	TssCwt	TssEwt	3	Seng et al., 2023
DR0841	34873_7#107	2018	Blood	Roi Et	Thailand	ERS4387522	Novel	allele 1 (wt)	Hcp1wt	TssBwt	TssCwt	TssEwt	1	Seng et al., 2023
DR0842	34873_7#110	2018	Pus	Roi Et	Thailand	ERR6560267	54	allele 1 (wt)	Hcp1wt	TssBwt	TssCwt	TssEwt	6	Seng et al., 2023
DR0843	34873_7#112	2018	Blood	Roi Et	Thailand	ERS4387554	208	allele 1 (wt)	Hcp1wt	TssBwt	TssCwt	TssEvariant E	10	Seng et al., 2023
DR0844	34873_7#114	2018	Urine	Roi Et	Thailand	ERR6560271	306	allele 1 (wt)	Hcp1wt	TssBwt	TssCwt	TssEwt	1	Seng et al., 2023
DR0845	34873_7#116	2018	Blood	Roi Et	Thailand	ERS4387556	Novel	allele 1 (wt)	Hcp1wt	TssBwt	TssCwt	TssEwt	15	Seng et al., 2023
DR0846	34873_7#118	2018	Blood	Roi Et	Thailand	ERR6560275	306	allele 1 (wt)	Hcp1wt	TssBwt	TssCwt	TssEwt	1	Seng et al., 2023
DR0847	34873_7#120	2018	Blood	Roi Et	Thailand	ERS4387558	1823	allele 1 (wt)	Hcp1wt	TssBwt	TssCwt	TssEwt	2	Seng et al., 2023
DR0848	34873_7#122	2018	Blood	Roi Et	Thailand	ERR6560279	1482	allele 1 (wt)	Hcp1wt	TssBwt	TssCwt	TssEwt	2	Seng et al., 2023
DR0849	34873_7#124	2018	Blood	Roi Et	Thailand	ERS4387560	56	allele 1 (wt)	Hcp1wt	TssBwt	TssCwt	TssEwt	3	Seng et al., 2023
DR0850	34873_7#126	2018	Blood	Roi Et	Thailand	ERR6560283	526	allele 1 (wt)	Hcp1wt	TssBwt	TssCwt	TssEwt	1	Seng et al., 2023
DR0851	34873_7#128	2018	Blood	Roi Et	Thailand	ERS4387562	306	allele 1 (wt)	Hcp1wt	TssBwt	TssCwt	TssEwt	1	Seng et al., 2023
DR0852	34873_7#130	2018	Sputum	Roi Et	Thailand	ERR6560287	32	allele 1 (wt)	Hcp1wt	TssBwt	TssCwt	TssEwt	2	Seng et al., 2023
DR0853	34873_7#132	2018	Blood	Roi Et	Thailand	ERS4387564	70	allele 1 (wt)	Hcp1wt	TssBwt	TssCwt	TssEwt	2	Seng et al., 2023
DR0854	34873_7#134	2018	Blood	Roi Et	Thailand	ERR6560291	307	allele 1 (wt)	Hcp1wt	TssBwt	TssCwt	TssEwt	1	Seng et al., 2023
DR0855	34873_7#136	2018	Sputum	Roi Et	Thailand	ERS4387566	381	allele 4	Hcp1wt	TssBwt	TssCwt	TssEvariant I	44	Seng et al., 2023
DR0856	34873_7#137	2018	Sputum	Roi Et	Thailand	ERR6560294	46	allele 1 (wt)	Hcp1wt	TssBwt	TssCwt	TssEwt	3	Seng et al., 2023
DR0857	34873_7#139	2018	Blood	Roi Et	Thailand	ERS4387568	654	allele 1 (wt)	Hcp1wt	TssBwt	TssCwt	TssEwt	2	Seng et al., 2023
DR0858	34873_7#141	2018	Blood	Roi Et	Thailand	ERR6560298	93	allele 1 (wt)	Hcp1wt	TssBwt	TssCwt	TssEwt	87	Seng et al., 2023
DR0859	34873_7#143	2018	Blood	Roi Et	Thailand	ERS4387570	48	allele 7	Hcp1variant A	TssBvariant D	TssCvariant C	TssEvariant G	3	Seng et al., 2023
DR0860	34873_7#145	2018	Sputum	Roi Et	Thailand	ERR6560302	48	allele 7	Hcp1variant A	TssBvariant D	TssCvariant C	TssEvariant G	3	Seng et al., 2023
DR0861	34873_7#147	2018	Pus	Roi Et	Thailand	ERS4387572	306	allele 1 (wt)	Hcp1wt	TssBwt	TssCwt	TssEwt	1	Seng et al., 2023
DR0862	34873_7#149	2018	Blood	Roi Et	Thailand	ERR6560306	208	allele 1 (wt)	Hcp1wt	TssBwt	TssCwt	TssEvariant E	10	Seng et al., 2023
DR0863	34873_7#152	2018	Blood	Roi Et	Thailand	ERS4387574	34	allele 1 (wt)	Hcp1wt	TssBwt	TssCwt	TssEwt	4	Seng et al., 2023
DR0864	34873_7#154	2018	Sputum	Roi Et	Thailand	ERR6560311	208	allele 1 (wt)	Hcp1wt	TssBwt	TssCwt	TssEvariant E	10	Seng et al., 2023
DR0865	27045_7#87	2017	Blood	Buriram	Thailand	ERS2693660	685	allele 1 (wt)	Hcp1wt	TssBvariant D	TssCwt	TssEwt	42	Seng et al., 2023
DR0866	27045_7#88	2017	Blood	Buriram	Thailand	ERS2693661	154	allele 1 (wt)	Hcp1wt	TssBvariant D	TssCwt	TssEvariant E	5	Seng et al., 2023
DR0867	27045_7#89	2017	Urine	Buriram	Thailand	ERS2693662	203	allele 4	Hcp1wt	TssBwt	TssCvariant B	TssEvariant I	49	Seng et al., 2023
DR0868	27045_7#90	2017	Blood	Buriram	Thailand	ERS2693663	288	allele 1 (wt)	Hcp1wt	TssBvariant D	TssCwt	TssEvariant E	8	Seng et al., 2023
DR0869	27045_7#91	2017	Blood	Buriram	Thailand	ERS2693664	1829	allele 1 (wt)	Hcp1wt	TssBwt	TssCwt	TssEwt	41	Seng et al., 2023
DR0870	27045_7#92	2017	Blood	Buriram	Thailand	ERS2693665	70	allele 1 (wt)	Hcp1wt	TssBwt	TssCwt	TssEwt	2	Seng et al., 2023
DR0871	34873_7#156	2017	Blood	Buriram	Thailand	ERS4387576	93	allele 1 (wt)	Hcp1wt	TssBvariant D	TssCwt	TssEvariant D	28	Seng et al., 2023
DR0872	34873_7#158	2017	Pus	Buriram	Thailand	ERR6560315	410	allele 1 (wt)	Hcp1wt	TssBwt	TssCwt	TssEwt	11	Seng et al., 2023
DR0873	27045_7#93	2017	Blood	Buriram	Thailand	ERS2693666	831	allele 1 (wt)	Hcp1wt	TssBwt	TssCwt	TssEvariant E	12	Seng et al., 2023
DR0874	27045_7#94	2017	Urine	Buriram	Thailand	ERS2693667	1849	allele 1 (wt)	Hcp1wt	TssBwt	TssCwt	TssEwt	2	Seng et al., 2023
DR0875	27045_7#95	2017	Blood	Buriram	Thailand	ERS2693668	163	allele 1 (wt)	Hcp1wt	TssBwt	TssCwt	TssEwt	14	Seng et al., 2023
DR0876	27045_7#96	2017	Blood	Buriram	Thailand	ERS2693669	9	allele 1 (wt)	Hcp1wt	TssBwt	TssCwt	TssEwt	1	Seng et al., 2023
DR0877	27045_7#97	2017	Body Fluid	Buriram	Thailand	ERS2693670	1817	allele 1 (wt)	Hcp1wt	TssBwt	TssCwt	TssEwt	1	Seng et al., 2023
DR0878	27045_7#98	2017	Blood	Buriram	Thailand	ERS2693671	93	allele 1 (wt)	Hcp1wt	TssBvariant D	TssCwt	TssEvariant D	28	Seng et al., 2023
DR0879	27045_7#99	2017	Blood	Buriram	Thailand	ERS2693672	1858	allele 1 (wt)	Hcp1wt	TssBwt	TssCwt	TssEwt	2	Seng et al., 2023
DR0880	27045_7#100	2017	Blood	Buriram	Thailand	ERS2693673	70	allele 1 (wt)	Hcp1wt	TssBwt	TssCwt	TssEwt	2	Seng et al., 2023
DR0881	27045_7#101	2017	Blood	Buriram	Thailand	ERS2693674	1864	allele 1 (wt)	Hcp1wt	TssBvariant D	TssCwt	TssEvariant E	5	Seng et al., 2023
DR0882	27045_7#102	2017	Sputum	Buriram	Thailand	ERS2693675	51	allele 7	Hcp1variant A	TssBvariant D	TssCvariant C	TssEvariant G	19	Seng et al., 2023
DR0883	27045_7#103	2017	Blood	Buriram	Thailand	ERS2693676	70	allele 1 (wt)	Hcp1wt	TssBwt	TssCwt	TssEwt	2	Seng et al., 2023
DR0884	27045_7#104	2017	Blood	Buriram	Thailand	ERS2693677	51	allele 7	Hcp1variant A	TssBvariant D	TssCvariant C	TssEvariant G	19	Seng et al., 2023
DR0885	27045_7#105	2017	Blood	Buriram	Thailand	ERS2693678	197	allele 1 (wt)	Hcp1wt	TssBwt	TssCwt	TssEwt	15	Seng et al., 2023
DR0886	27045_7#106	2017	Sputum	Buriram	Thailand	ERS2693679	228	allele 1 (wt)	Hcp1wt	TssBwt	TssCwt	TssEwt	40	Seng et al., 2023
DR0887	27045_7#108	2017	Blood	Buriram	Thailand	ERS2693681	206	allele 1 (wt)	Hcp1wt	TssBwt	TssCwt	TssEwt	1	Seng et al., 2023
DR0888	27045_7#109	2017	Blood	Buriram	Thailand	ERS2693682	526	allele 1 (wt)	Hcp1wt	TssBwt	TssCwt	TssEwt	1	Seng et al., 2023
DR0889	27045_7#110	2017	Pus	Buriram	Thailand	ERS2693683	157	allele 1 (wt)	Hcp1wt	TssBwt	TssCwt	TssEwt	2	Seng et al., 2023
DR0890	27045_7#111	2017	Blood	Buriram	Thailand	ERS2693684	831	allele 1 (wt)	Hcp1wt	TssBwt	TssCwt	TssEvariant E	12	Seng et al., 2023
DR0891	27045_7#112	2017	Blood	Buriram	Thailand	ERS2693685	70	allele 1 (wt)	Hcp1wt	TssBwt	TssCwt	TssEwt	2	Seng et al., 2023
DR0892	27045_7#113	2017	Pus	Buriram	Thailand	ERS2693686	206	allele 1 (wt)	Hcp1wt	TssBwt	TssCwt	TssEwt	1	Seng et al., 2023
DR0893	34956_7#64	2017	Blood	Buriram	Thailand	ERS4387578	169	allele 1 (wt)	Hcp1wt	TssBwt	TssCwt	TssEvariant E	36	Seng et al., 2023
DR0894	27045_7#114	2017	Sputum	Buriram	Thailand	ERS2693687	1797	allele 1 (wt)	Hcp1wt	TssBwt	TssCwt	TssEwt	23	Seng et al., 2023
DR0895	27045_7#115	2017	Blood	Buriram	Thailand	ERS2693688	498	allele 1 (wt)	Hcp1wt	TssBwt	TssCwt	TssEwt	9	Seng et al., 2023
DR0896	34956_7#66	2017	Blood	Buriram	Thailand	ERR6717963	831	allele 1 (wt)	Hcp1wt	TssBwt	TssCwt	TssEvariant E	12	Seng et al., 2023
DR0897	34873_7#160	2017	Blood	Buriram	Thailand	ERS4387580	10	allele 1 (wt)	Hcp1wt	TssBwt	TssCwt	TssEwt	1	Seng et al., 2023
DR0898	27045_7#116	2017	Blood	Buriram	Thailand	ERS2693689	93	allele 1 (wt)	Hcp1wt	TssBvariant D	TssCwt	TssEvariant D	28	Seng et al., 2023
DR0899	27045_7#117	2017	Blood	Buriram	Thailand	ERS2693690	1827	allele 1 (wt)	Hcp1wt	TssBvariant D	TssCwt	TssEvariant E	8	Seng et al., 2023
DR0900	27045_7#118	2017	Pus	Buriram	Thailand	ERS2693691	174	allele 1 (wt)	Hcp1wt	TssBvariant D	TssCwt	TssEvariant E	8	Seng et al., 2023
DR0901	34873_7#162	2017	Urine	Buriram	Thailand	ERR6560319	1776	allele 1 (wt)	Hcp1wt	TssBwt	TssCwt	TssEwt	88	Seng et al., 2023
DR0902	27045_7#119	2017	Pus	Buriram	Thailand	ERS2693692	93	allele 1 (wt)	Hcp1wt	TssBvariant D	TssCwt	TssEwt	33	Seng et al., 2023
DR0903	27045_7#120	2017	Pus	Buriram	Thailand	ERS2693693	197	allele 1 (wt)	Hcp1wt	TssBwt	TssCwt	TssEwt	15	Seng et al., 2023
DR0904	27045_7#121	2017	Pus	Buriram	Thailand	ERS2693694	23	allele 1 (wt)	Hcp1wt	TssBwt	TssCwt	TssEwt	1	Seng et al., 2023
DR0905	27045_7#122	2017	Sputum	Buriram	Thailand	ERS2693695	157	allele 8	Hcp1variant A	TssBvariant D	TssCvariant C	TssEvariant F	2	Seng et al., 2023
DR0906	27045_7#123	2017	Body Fluid	Buriram	Thailand	ERS2693696	167	allele 1 (wt)	Hcp1wt	TssBwt	TssCwt	TssEwt	3	Seng et al., 2023
DR0907	27045_7#124	2017	Blood	Buriram	Thailand	ERS2693697	831	allele 1 (wt)	Hcp1wt	TssBwt	TssCwt	TssEvariant E	12	Seng et al., 2023
DR0908	27045_7#125	2017	Pus	Buriram	Thailand	ERS2693698	99	allele 1 (wt)	Hcp1wt	TssBwt	TssCwt	TssEvariant E	4	Seng et al., 2023
DR0909	27045_7#126	2017	Pus	Buriram	Thailand	ERS2693699	99	allele 1 (wt)	Hcp1wt	TssBwt	TssCwt	TssEvariant E	4	Seng et al., 2023
DR0910	27045_7#127	2017	Blood	Buriram	Thailand	ERS2693700	1810	allele 1 (wt)	Hcp1wt	TssBwt	TssCwt	TssEwt	16	Seng et al., 2023
DR0911	27045_7#128	2017	Blood	Buriram	Thailand	ERS2693701	307	allele 1 (wt)	Hcp1wt	TssBwt	TssCwt	TssEwt	1	Seng et al., 2023
DR0912	27045_7#129	2017	Blood	Buriram	Thailand	ERS2693702	70	allele 1 (wt)	Hcp1wt	TssBwt	TssCwt	TssEwt	2	Seng et al., 2023
DR0913	27045_7#130	2017	Blood	Buriram	Thailand	ERS2693703	169	allele 1 (wt)	Hcp1wt	TssBwt	TssCwt	TssEwt	36	Seng et al., 2023
DR0914	27045_7#131	2017	Blood	Buriram	Thailand	ERS2693704	1829	allele 1 (wt)	Hcp1wt	TssBwt	TssCwt	TssEwt	41	Seng et al., 2023
DR0915	27045_7#132	2017	Pus	Buriram	Thailand	ERS2693705	197	allele 1 (wt)	Hcp1wt	TssBwt	TssCwt	TssEwt	15	Seng et al., 2023
DR0916	27045_7#133	2017	Pus	Buriram	Thailand	ERS2693706	1859	allele 1 (wt)	Hcp1wt	TssBwt	TssCwt	TssEwt	4	Seng et al., 2023
DR0917	27045_7#134	2017	Pus	Buriram	Thailand	ERS2693707	392	allele 1 (wt)	Hcp1wt	TssBwt	TssCwt	TssEvariant A	29	Seng et al., 2023
DR0918	27045_7#135	2017	Blood	Buriram	Thailand	ERS2693708	46	allele 1 (wt)	Hcp1wt	TssBwt	TssCwt	TssEwt	3	Seng et al., 2023
DR0919	27045_7#136	2017	Blood	Buriram	Thailand	ERS2693709	689	allele 1 (wt)	Hcp1wt	TssBwt	TssCwt	TssEvariant E	7	Seng et al., 2023
DR0920	27045_7#137	2017	Blood	Buriram	Thailand	ERS2693710	54	allele 1 (wt)	Hcp1wt	TssBwt	TssCwt	TssEwt	6	Seng et al., 2023
DR0921	27045_7#138	2017	Blood	Buriram	Thailand	ERS2693711	1827	allele 1 (wt)	Hcp1wt	TssBvariant D	TssCwt	TssEvariant E	8	Seng et al., 2023
DR0922	27045_7#139	2017	Blood	Buriram	Thailand	ERS2693712	1257	allele 1 (wt)	Hcp1wt	TssBwt	TssCwt	TssEwt	4	Seng et al., 2023
DR0923	27045_7#140	2017	Blood	Buriram	Thailand	ERS2693713	1813	allele 1 (wt)	Hcp1wt	TssBwt	TssCwt	TssEvariant E	20	Seng et al., 2023
DR0924	27045_7#141	2017	Blood	Buriram	Thailand	ERS2693714	307	allele 1 (wt)	Hcp1wt	TssBwt	TssCwt	TssEwt	1	Seng et al., 2023
DR0925	27045_7#142	2017	Sputum	Buriram	Thailand	ERS2693715	1866	allele 1 (wt)	Hcp1wt	TssBwt	TssCwt	TssEwt	30	Seng et al., 2023
DR0926	27045_7#143	2017	Blood	Buriram	Thailand	ERS2693716	931	allele 1 (wt)	Hcp1wt	TssBwt	TssCwt	TssEwt	13	Seng et al., 2023
DR0927	27045_7#144	2017	Blood	Buriram	Thailand	ERS2693717	1004	allele 1 (wt)	Hcp1wt	TssBwt	TssCwt	TssEwt	31	Seng et al., 2023
DR0928	27045_7#145	2017	Blood	Buriram	Thailand	ERS2693718	677	allele 1 (wt)	Hcp1wt	TssBwt	TssCwt	TssEvariant E	30	Seng et al., 2023
DR0929	27045_7#146	2017	Pus	Buriram	Thailand	ERS2693719	1829	allele 1 (wt)	Hcp1wt	TssBwt	TssCwt	TssEwt	41	Seng et al., 2023
DR0930	27045_7#147	2017	Pus	Buriram	Thailand	ERS2693720	70	allele 1 (wt)	Hcp1wt	TssBwt	TssCwt	TssEwt	2	Seng et al., 2023
DR0931	27045_7#148	2018	Blood	Buriram	Thailand	ERS2693721	167	allele 1 (wt)	Hcp1wt	TssBwt	TssCwt	TssEwt	3	Seng et al., 2023
DR0932	27045_7#149	2018	Pus	Buriram	Thailand	ERS2693722	180	allele 1 (wt)	Hcp1wt	TssBwt	TssCwt	TssEwt	21	Seng et al., 2023
DR0933	27045_7#150	2018	Sputum	Buriram	Thailand	ERS2693723	232	allele 4	Hcp1wt	TssBvariant D	TssCwt	TssEvariant C	51	Seng et al., 2023
DR0934	27045_7#151	2018	Blood	Buriram	Thailand	ERS2693724	34	allele 1 (wt)	Hcp1wt	TssBwt	TssCwt	TssEwt	4	Seng et al., 2023
DR0935	27045_7#152	2018	Pus	Buriram	Thailand	ERS2693725	1800	allele 1 (wt)	Hcp1wt	TssBwt	TssCwt	TssEwt	4	Seng et al., 2023
DR0936	27045_7#153	2018	Pus	Buriram	Thailand	ERS2693726	306	allele 1 (wt)	Hcp1wt	TssBwt	TssCwt	TssEwt	1	Seng et al., 2023
DR0937	27045_7#154	2018	Blood	Buriram	Thailand	ERS2693727	70	allele 1 (wt)	Hcp1wt	TssBwt	TssCwt	TssEwt	2	Seng et al., 2023
DR0938	27045_7#155	2018	Blood	Buriram	Thailand	ERS2693728	10	allele 1 (wt)	Hcp1wt	TssBwt	TssCwt	TssEwt	1	Seng et al., 2023
DR0939	27045_7#156	2018	Blood	Buriram	Thailand	ERS2693729	167	allele 1 (wt)	Hcp1wt	TssBwt	TssCwt	TssEwt	4	Seng et al., 2023
DR0940	27045_7#157	2018	Pus	Buriram	Thailand	ERS2693730	16	allele 1 (wt)	Hcp1wt	TssBwt	TssCwt	TssEvariant E	20	Seng et al., 2023
DR0941	27045_7#158	2018	Blood	Buriram	Thailand	ERS2693731	306	allele 1 (wt)	Hcp1wt	TssBwt	TssCwt	TssEwt	1	Seng et al., 2023
DR0942	27045_7#159	2018	Blood	Buriram	Thailand	ERS2693732	174	allele 1 (wt)	Hcp1wt	TssBvariant D	TssCwt	TssEvariant E	8	Seng et al., 2023
DR0943	27045_7#160	2018	Sputum	Buriram	Thailand	ERS2693733	512	allele 1 (wt)	Hcp1wt	TssBwt	TssCwt	TssEwt	2	Seng et al., 2023
DR0944	27045_7#161	2018	Blood	Buriram	Thailand	ERS2693734	1800	allele 1 (wt)	Hcp1wt	TssBwt	TssCwt	TssEwt	4	Seng et al., 2023
DR0945	27045_7#162	2018	Blood	Khonkaen	Thailand	ERS2693735	1783	allele 1 (wt)	Hcp1wt	TssBwt	TssCwt	TssEvariant E	3	Seng et al., 2023
DR0946	27045_7#163	2018	Pus	Buriram	Thailand	ERS2693736	1794	allele 1 (wt)	Hcp1wt	TssBwt	TssCwt	TssEwt	13	Seng et al., 2023
DR0947	27045_7#164	2018	Sputum	Buriram	Thailand	ERS2693737	205	allele 1 (wt)	Hcp1wt	TssBwt	TssCwt	TssEwt	11	Seng et al., 2023
DR0948	27045_7#165	2018	Urine	Buriram	Thailand	ERS2693738	163	allele 1 (wt)	Hcp1wt	TssBwt	TssCwt	TssEwt	34	Seng et al., 2023
DR0949	27045_7#166	2018	Blood	Buriram	Thailand	ERS2693739	10	allele 1 (wt)	Hcp1wt	TssBwt	TssCwt	TssEwt	1	Seng et al., 2023
DR0950	27045_7#167	2018	Sputum	Buriram	Thailand	ERS2693740	180	allele 1 (wt)	Hcp1wt	TssBwt	TssCwt	TssEwt	21	Seng et al., 2023
DR0951	27045_7#168	2018	Blood	Buriram	Thailand	ERS2693741	831	allele 1 (wt)	Hcp1wt	TssBwt	TssCwt	TssEvariant E	12	Seng et al., 2023
DR0952	27045_7#169	2018	Pus	Buriram	Thailand	ERS2693742	1574	allele 1 (wt)	Hcp1wt	TssBwt	TssCwt	TssEwt	13	Seng et al., 2023
DR0953	27045_7#170	2018	Blood	Buriram	Thailand	ERS2693743	831	allele 1 (wt)	Hcp1wt	TssBwt	TssCwt	TssEvariant E	12	Seng et al., 2023
DR0954	27045_7#171	2018	Blood	Nakhon Phanom	Thailand	ERS2693744	54	allele 1 (wt)	Hcp1wt	TssBwt	TssCwt	TssEwt	6	Seng et al., 2023
DR0955	27045_7#172	2018	Blood	Buriram	Thailand	ERS2693745	206	allele 1 (wt)	Hcp1wt	TssBwt	TssCwt	TssEwt	1	Seng et al., 2023
DR0956	27045_7#173	2018	Blood	Buriram	Thailand	ERS2693746	84	allele 1 (wt)	Hcp1wt	TssBwt	TssCwt	TssEwt	2	Seng et al., 2023
DR0957	27045_7#174	2018	Blood	Buriram	Thailand	ERS2693747	206	allele 7	Hcp1variant A	TssBvariant D	TssCvariant C	TssEvariant G	7	Seng et al., 2023
DR0958	27045_7#175	2018	Blood	Buriram	Thailand	ERS2693748	511	allele 1 (wt)	Hcp1wt	TssBwt	TssCwt	TssEwt	2	Seng et al., 2023
DR0959	27045_7#176	2018	Blood	Buriram	Thailand	ERS2693749	1841	allele 1 (wt)	Hcp1wt	TssBwt	TssCwt	TssEvariant E	46	Seng et al., 2023
DR0960	27045_7#177	2018	Blood	Buriram	Thailand	ERS2693750	70	allele 1 (wt)	Hcp1wt	TssBwt	TssCwt	TssEwt	2	Seng et al., 2023
DR0961	34873_7#164	2018	Blood	Buriram	Thailand	ERS4387582	180	allele 1 (wt)	Hcp1wt	TssBwt	TssCwt	TssEwt	21	Seng et al., 2023
DR0962	34873_7#166	2018	Blood	Buriram	Thailand	ERR6560323	Novel	allele 1 (wt)	Hcp1wt	TssBwt	TssCwt	TssEwt	36	Seng et al., 2023
DR0963	34873_7#170	2018	Blood	Buriram	Thailand	ERR6560326	531	allele 1 (wt)	Hcp1wt	TssBwt	TssCwt	TssEwt	11	Seng et al., 2023
DR0964	34873_7#172	2018	Blood	Buriram	Thailand	ERS4387586	174	allele 1 (wt)	Hcp1wt	TssBvariant D	TssCwt	TssEvariant E	8	Seng et al., 2023
DR0965	34873_7#174	2018	Blood	Buriram	Thailand	ERR6560330	949	allele 1 (wt)	Hcp1wt	TssBwt	TssCwt	TssEwt	1	Seng et al., 2023
DR0966	34873_7#178	2018	Blood	Buriram	Thailand	ERR6560334	197	allele 1 (wt)	Hcp1wt	TssBwt	TssCwt	TssEwt	15	Seng et al., 2023
DR0967	34873_7#179	2018	Blood	Buriram	Thailand	ERS4387590	163	allele 1 (wt)	Hcp1wt	TssBwt	TssCwt	TssEwt	14	Seng et al., 2023
DR0968	34873_7#181	2018	Blood	Buriram	Thailand	ERR6560337	498	allele 1 (wt)	Hcp1wt	TssBwt	TssCwt	TssEwt	9	Seng et al., 2023
DR0969	34873_7#183	2018	Pus	Buriram	Thailand	ERS4387592	54	allele 1 (wt)	Hcp1wt	TssBwt	TssCwt	TssEwt	6	Seng et al., 2023
DR0970	34873_7#185	2018	Body fluid	Buriram	Thailand	ERR6560341	393	allele 1 (wt)	Hcp1wt	TssBwt	TssCwt	TssEwt	50	Seng et al., 2023
DR0971	34873_7#187	2018	Blood	Buriram	Thailand	ERS4387594	15	allele 1 (wt)	Hcp1wt	TssBwt	TssCwt	TssEwt	9	Seng et al., 2023
DR0972	34873_7#189	2018	Blood	Buriram	Thailand	ERR6560345	1849	allele 1 (wt)	Hcp1wt	TssBwt	TssCwt	TssEwt	2	Seng et al., 2023
DR0973	34873_7#192	2018	Blood	Buriram	Thailand	ERS4387596	1797	allele 4	Hcp1wt	TssBwt	TssCwt	TssEvariant I	23	Seng et al., 2023
DR0974	34873_7#1	2018	Sputum	Buriram	Thailand	ERR6560159	512	allele 1 (wt)	Hcp1wt	TssBwt	TssCwt	TssEwt	2	Seng et al., 2023
DR0975	34873_7#3	2018	Blood	Buriram	Thailand	ERS4387598	694	allele 1 (wt)	Hcp1wt	TssBwt	TssCwt	TssEwt	15	Seng et al., 2023
DR0976	34873_7#5	2018	Blood	Buriram	Thailand	ERR6560163	Novel	allele 1 (wt)	Hcp1wt	TssBwt	TssCwt	TssEwt	9	Seng et al., 2023
DR0977	34873_7#7	2018	Pus	Buriram	Thailand	ERS4387600	154	allele 1 (wt)	Hcp1wt	TssBvariant D	TssCwt	TssEvariant E	8	Seng et al., 2023
DR0978	34873_7#9	2018	Blood	Buriram	Thailand	ERR6560167	228	allele 1 (wt)	Hcp1wt	TssBwt	TssCwt	TssEwt	50	Seng et al., 2023
DR0979	34873_7#11	2018	Blood	Buriram	Thailand	ERS4387602	309	allele 1 (wt)	Hcp1wt	TssBwt	TssCwt	TssEwt	23	Seng et al., 2023
DR0980	34873_7#14	2018	Blood	Buriram	Thailand	ERR6560172	183	allele 1 (wt)	Hcp1wt	TssBvariant D	TssCwt	TssEvariant E	30	Seng et al., 2023
DR0981	34873_7#16	2018	Blood	Buriram	Thailand	ERS4387604	931	allele 1 (wt)	Hcp1wt	TssBwt	TssCwt	TssEwt	13	Seng et al., 2023
DR0982	34873_7#18	2018	Pus	Buriram	Thailand	ERR6560176	831	allele 1 (wt)	Hcp1wt	TssBwt	TssCwt	TssEvariant E	12	Seng et al., 2023
DR0983	34873_7#20	2018	Blood	Buriram	Thailand	ERS4387606	831	allele 1 (wt)	Hcp1wt	TssBwt	TssCwt	TssEvariant E	12	Seng et al., 2023
DR0984	34873_7#22	2018	Blood	Buriram	Thailand	ERR6560180	93	allele 1 (wt)	Hcp1wt	TssBvariant D	TssCwt	TssEvariant D	28	Seng et al., 2023
DR0985	34873_7#24	2018	Blood	Buriram	Thailand	ERR6560182	309	allele 1 (wt)	Hcp1wt	TssBwt	TssCwt	TssEwt	23	Seng et al., 2023
DR0986	34873_7#26	2018	Blood	Buriram	Thailand	ERS4387609	70	allele 1 (wt)	Hcp1wt	TssBwt	TssCwt	TssEwt	2	Seng et al., 2023
DR0987	27045_7#178	2017	Blood	Surin	Thailand	ERS2693751	531	allele 1 (wt)	Hcp1wt	TssBwt	TssCwt	TssEwt	11	Seng et al., 2023
DR0988	27045_7#179	2017	Blood	Surin	Thailand	ERS2693752	93	allele 1 (wt)	Hcp1wt	TssBvariant D	TssCwt	TssEvariant E	33	Seng et al., 2023
DR0989	27045_7#180	2017	Blood	Surin	Thailand	ERS2693753	32	allele 1 (wt)	Hcp1wt	TssBwt	TssCwt	TssEwt	2	Seng et al., 2023
DR0990	27045_7#181	2017	Blood	Surin	Thailand	ERS2693754	1849	allele 1 (wt)	Hcp1wt	TssBwt	TssCwt	TssEwt	2	Seng et al., 2023
DR0991	27045_7#182	2017	sputum	Surin	Thailand	ERS2693755	70	allele 1 (wt)	Hcp1wt	TssBwt	TssCwt	TssEwt	2	Seng et al., 2023
DR0992	27045_7#183	2017	Urine	Surin	Thailand	ERS2693756	305	allele 1 (wt)	Hcp1wt	TssBwt	TssCwt	TssEwt	31	Seng et al., 2023
DR0993	27045_7#184	2017	Blood	Surin	Thailand	ERS2693757	531	allele 1 (wt)	Hcp1wt	TssBwt	TssCwt	TssEwt	11	Seng et al., 2023
DR0994	27045_7#185	2017	Sputum	Surin	Thailand	ERS2693758	498	allele 1 (wt)	Hcp1wt	TssBwt	TssCwt	TssEwt	9	Seng et al., 2023
DR0995	27045_7#186	2017	Blood	Surin	Thailand	ERS2693759	531	allele 1 (wt)	Hcp1wt	TssBwt	TssCwt	TssEwt	11	Seng et al., 2023
DR0996	27045_7#187	2017	Blood	Surin	Thailand	ERS2693760	531	allele 1 (wt)	Hcp1wt	TssBwt	TssCwt	TssEwt	11	Seng et al., 2023
DR0997	34873_7#27	2017	Blood	Surin	Thailand	ERS4387610	1832	allele 1 (wt)	Hcp1wt	TssBvariant D	TssCwt	TssEvariant E	90	Seng et al., 2023
DR0998	27045_7#188	2017	Blood	Surin	Thailand	ERS2693761	1793	allele 1 (wt)	Hcp1wt	TssBwt	TssCwt	TssEwt	66	Seng et al., 2023
DR0999	27045_7#189	2017	Blood	Surin	Thailand	ERS2693762	531	allele 1 (wt)	Hcp1wt	TssBwt	TssCwt	TssEwt	11	Seng et al., 2023
DR1000	27045_7#190	2017	Body Fluid	Surin	Thailand	ERS2693763	306	allele 1 (wt)	Hcp1wt	TssBwt	TssCwt	TssEwt	1	Seng et al., 2023
DR1001	34873_7#29	2017	Blood	Surin	Thailand	ERR6560187	531	allele 1 (wt)	Hcp1wt	TssBwt	TssCwt	TssEwt	11	Seng et al., 2023
DR1002	27045_7#191	2017	Blood	Surin	Thailand	ERS2693764	306	allele 1 (wt)	Hcp1wt	TssBwt	TssCwt	TssEwt	1	Seng et al., 2023
DR1003	34873_7#31	2017	Blood	Surin	Thailand	ERS4387612	309	allele 1 (wt)	Hcp1wt	TssBwt	TssCwt	TssEwt	23	Seng et al., 2023
DR1004	27045_7#192	2017	Blood	Surin	Thailand	ERS2693765	10	allele 1 (wt)	Hcp1wt	TssBwt	TssCwt	TssEwt	1	Seng et al., 2023
DR1005	27045_8#1	2017	Blood	Surin	Thailand	ERS2693766	307	allele 2	Hcp1wt	TssBwt	TssCwt	TssEwt	7	Seng et al., 2023
DR1006	27045_8#2	2017	Blood	Surin	Thailand	ERS2693767	1836	allele 1 (wt)	Hcp1wt	TssBvariant D	TssCwt	TssEwt	42	Seng et al., 2023
DR1007	27045_8#3	2017	Blood	Surin	Thailand	ERS2693768	10	allele 1 (wt)	Hcp1wt	TssBwt	TssCwt	TssEwt	1	Seng et al., 2023
DR1008	27045_8#4	2017	Blood	Surin	Thailand	ERS2693769	219	allele 1 (wt)	Hcp1wt	TssBwt	TssCwt	TssEwt	14	Seng et al., 2023
DR1009	27045_8#5	2017	Blood	Surin	Thailand	ERS2693770	1833	allele 1 (wt)	Hcp1wt	TssBwt	TssCwt	TssEwt	11	Seng et al., 2023
DR1010	27045_8#6	2017	Blood	Surin	Thailand	ERS2693771	307	allele 1 (wt)	Hcp1wt	TssBwt	TssCwt	TssEvariant E	48	Seng et al., 2023
DR1011	27045_8#8	2017	Sputum	Surin	Thailand	ERS2693773	58	allele 1 (wt)	Hcp1wt	TssBwt	TssCwt	TssEwt	16	Seng et al., 2023
DR1012	27045_8#9	2017	Pus	Surin	Thailand	ERS2693774	211	allele 1 (wt)	Hcp1wt	TssBwt	TssCwt	TssEwt	16	Seng et al., 2023
DR1013	27045_8#10	2017	Blood	Surin	Thailand	ERS2693775	1849	allele 1 (wt)	Hcp1wt	TssBwt	TssCwt	TssEwt	2	Seng et al., 2023
DR1014	27045_8#11	2017	Blood	Surin	Thailand	ERS2693776	167	allele 1 (wt)	Hcp1wt	TssBwt	TssCwt	TssEwt	3	Seng et al., 2023
DR1015	27045_8#12	2017	Blood	Surin	Thailand	ERS2693779	498	allele 1 (wt)	Hcp1wt	TssBwt	TssCwt	TssEwt	9	Seng et al., 2023
DR1016	27045_8#13	2017	Blood	Surin	Thailand	ERS2693780	54	allele 1 (wt)	Hcp1wt	TssBwt	TssCwt	TssEwt	6	Seng et al., 2023
DR1017	27045_8#14	2017	Blood	Surin	Thailand	ERS2693781	306	allele 1 (wt)	Hcp1wt	TssBwt	TssCwt	TssEwt	1	Seng et al., 2023
DR1018	27045_8#15	2017	Pus	Surin	Thailand	ERS2693782	307	allele 1 (wt)	Hcp1wt	TssBwt	TssCwt	TssEwt	1	Seng et al., 2023
DR1019	27045_8#16	2017	Blood	Surin	Thailand	ERS2693783	70	allele 1 (wt)	Hcp1wt	TssBwt	TssCwt	TssEwt	2	Seng et al., 2023
DR1020	27045_8#17	2017	Pus	Surin	Thailand	ERS2693784	70	allele 1 (wt)	Hcp1wt	TssBwt	TssCwt	TssEwt	2	Seng et al., 2023
DR1021	27045_8#18	2017	Pus	Surin	Thailand	ERS2693785	931	allele 1 (wt)	Hcp1wt	TssBwt	TssCwt	TssEwt	13	Seng et al., 2023
DR1022	27045_8#19	2017	Blood	Surin	Thailand	ERS2693786	10	allele 1 (wt)	Hcp1wt	TssBwt	TssCwt	TssEwt	1	Seng et al., 2023
DR1023	27045_8#20	2017	Blood	Surin	Thailand	ERS2693787	1867	allele 1 (wt)	Hcp1wt	TssBwt	TssCwt	TssEwt	31	Seng et al., 2023
DR1024	27045_8#21	2017	Blood	Surin	Thailand	ERS2693788	228	allele 1 (wt)	Hcp1wt	TssBwt	TssCwt	TssEwt	40	Seng et al., 2023
DR1025	27045_8#22	2017	Blood	Surin	Thailand	ERS2693789	208	allele 1 (wt)	Hcp1wt	TssBwt	TssCwt	TssEvariant E	10	Seng et al., 2023
DR1026	27045_8#23	2017	Blood	Surin	Thailand	ERS2693790	1812	allele 1 (wt)	Hcp1wt	TssBwt	TssCwt	TssEvariant E	1	Seng et al., 2023
DR1027	27045_8#24	2017	Sputum	Surin	Thailand	ERS2693791	33	allele 1 (wt)	Hcp1wt	TssBwt	TssCwt	TssEwt	4	Seng et al., 2023
DR1028	27045_8#25	2017	Blood	Surin	Thailand	ERS2693792	1849	allele 1 (wt)	Hcp1wt	TssBvariant D	TssCwt	TssEvariant E	2	Seng et al., 2023
DR1029	27045_8#26	2017	Blood	Surin	Thailand	ERS2693793	206	allele 1 (wt)	Hcp1wt	TssBvariant D	TssCwt	TssEvariant E	1	Seng et al., 2023
DR1030	27045_8#27	2017	Blood	Surin	Thailand	ERS2693794	177	allele 1 (wt)	Hcp1wt	TssBvariant D	TssCwt	TssEvariant E	5	Seng et al., 2023
DR1031	27045_8#28	2017	Pus	Surin	Thailand	ERS2693795	203	allele 4	Hcp1wt	TssBwt	TssCvariant B	TssEvariant I	49	Seng et al., 2023
DR1032	27045_8#29	2017	Blood	Surin	Thailand	ERS2693796	825	allele 1 (wt)	Hcp1wt	TssBwt	TssCwt	TssEwt	21	Seng et al., 2023
DR1033	27045_8#30	2017	Body Fluid	Surin	Thailand	ERS2693797	1868	allele 1 (wt)	Hcp1wt	TssBwt	TssCwt	TssEwt	2	Seng et al., 2023
DR1034	34873_7#33	2017	Blood	Surin	Thailand	ERR6560191	17	allele 7	Hcp1variant A	TssBvariant D	TssCvariant C	TssEvariant E	1	Seng et al., 2023
DR1035	27045_8#31	2017	Blood	Surin	Thailand	ERS2693798	1860	allele 4	Hcp1wt	TssBwt	TssCvariant B	TssEvariant I	70	Seng et al., 2023
DR1036	34873_7#35	2017	Blood	Buriram	Thailand	ERS4387614	167	allele 1 (wt)	Hcp1wt	TssBwt	TssCwt	TssEwt	3	Seng et al., 2023
DR1037	27045_8#32	2017	Blood	Surin	Thailand	ERS2693799	1823	allele 1 (wt)	Hcp1wt	TssBwt	TssCwt	TssEwt	2	Seng et al., 2023
DR1038	27045_8#33	2017	Pus	Surin	Thailand	ERS2693800	306	allele 1 (wt)	Hcp1wt	TssBwt	TssCwt	TssEwt	1	Seng et al., 2023
DR1039	27045_8#34	2017	Blood	Surin	Thailand	ERS2693777	228	allele 1 (wt)	Hcp1wt	TssBwt	TssCwt	TssEwt	50	Seng et al., 2023
DR1040	27045_8#35	2017	Blood	Surin	Thailand	ERS2693778	206	allele 1 (wt)	Hcp1wt	TssBwt	TssCwt	TssEwt	1	Seng et al., 2023
DR1041	27045_8#36	2017	Blood	Surin	Thailand	ERS2693801	658	allele 1 (wt)	Hcp1wt	TssBvariant D	TssCwt	TssEvariant E	19	Seng et al., 2023
DR1042	27045_8#37	2017	Blood	Surin	Thailand	ERS2693802	306	allele 1 (wt)	Hcp1wt	TssBwt	TssCwt	TssEwt	1	Seng et al., 2023
DR1043	27045_8#38	2017	Blood	Surin	Thailand	ERS2693803	58	allele 1 (wt)	Hcp1wt	TssBwt	TssCwt	TssEwt	16	Seng et al., 2023
DR1044	27045_8#39	2017	Blood	Surin	Thailand	ERS2693804	58	allele 1 (wt)	Hcp1wt	TssBwt	TssCwt	TssEwt	16	Seng et al., 2023
DR1045	27045_8#40	2017	Blood	Surin	Thailand	ERS2693805	1818	allele 1 (wt)	Hcp1wt	TssBwt	TssCwt	TssEwt	1	Seng et al., 2023
DR1046	27045_8#41	2017	Blood	Surin	Thailand	ERS2693806	197	allele 1 (wt)	Hcp1wt	TssBwt	TssCwt	TssEwt	15	Seng et al., 2023
DR1047	27045_8#42	2017	Pus	Surin	Thailand	ERS2693807	163	allele 1 (wt)	Hcp1wt	TssBwt	TssCwt	TssEwt	47	Seng et al., 2023
DR1048	27045_8#43	2017	Blood	Surin	Thailand	ERS2693808	498	allele 1 (wt)	Hcp1wt	TssBwt	TssCwt	TssEwt	9	Seng et al., 2023
DR1049	27045_8#44	2017	Blood	Surin	Thailand	ERS2693809	70	allele 1 (wt)	Hcp1wt	TssBwt	TssCwt	TssEvariant E	2	Seng et al., 2023
DR1050	34873_7#37	2017	Blood	Surin	Thailand	ERR6560195	531	allele 1 (wt)	Hcp1wt	TssBwt	TssCwt	TssEwt	11	Seng et al., 2023
DR1051	27045_8#45	2017	Blood	Surin	Thailand	ERS2693810	531	allele 1 (wt)	Hcp1wt	TssBwt	TssCwt	TssEwt	11	Seng et al., 2023
DR1052	27045_8#46	2017	Blood	Surin	Thailand	ERS2693811	196	allele 1 (wt)	Hcp1wt	TssBwt	TssCwt	TssEvariant E	12	Seng et al., 2023
DR1053	27045_8#47	2017	Blood	Surin	Thailand	ERS2693812	16	allele 1 (wt)	Hcp1wt	TssBwt	TssCwt	TssEvariant E	20	Seng et al., 2023
DR1054	27045_8#48	2017	Blood	Surin	Thailand	ERS2693813	831	allele 1 (wt)	Hcp1wt	TssBwt	TssCwt	TssEvariant E	12	Seng et al., 2023
DR1055	27045_8#49	2017	Blood	Surin	Thailand	ERS2693814	288	allele 1 (wt)	Hcp1wt	TssBvariant D	TssCwt	TssEvariant B	8	Seng et al., 2023
DR1056	27045_8#50	2017	Blood	Surin	Thailand	ERS2693815	16	allele 1 (wt)	Hcp1wt	TssBwt	TssCwt	TssEvariant E	20	Seng et al., 2023
DR1057	27045_8#51	2017	Pus	Surin	Thailand	ERS2693816	10	allele 1 (wt)	Hcp1wt	TssBwt	TssCwt	TssEwt	1	Seng et al., 2023
DR1058	27045_8#52	2017	Sputum	Surin	Thailand	ERS2693817	307	allele 1 (wt)	Hcp1wt	TssBwt	TssCwt	TssEwt	1	Seng et al., 2023
DR1059	27045_8#53	2017	Blood	Surin	Thailand	ERS2693818	70	allele 1 (wt)	Hcp1wt	TssBwt	TssCwt	TssEwt	2	Seng et al., 2023
DR1060	34873_7#39	2017	Pus	Surin	Thailand	ERS4387616	197	allele 1 (wt)	Hcp1wt	TssBwt	TssCwt	TssEwt	15	Seng et al., 2023
DR1061	27045_8#54	2017	Blood	Surin	Thailand	ERS2693819	1849	allele 1 (wt)	Hcp1wt	TssBwt	TssCwt	TssEwt	2	Seng et al., 2023
DR1062	34873_7#41	2017	Blood	Surin	Thailand	ERR6560199	512	allele 1 (wt)	Hcp1wt	TssBwt	TssCwt	TssEwt	2	Seng et al., 2023
DR1063	27045_8#55	2017	Blood	Surin	Thailand	ERS2693820	512	allele 1 (wt)	Hcp1wt	TssBwt	TssCwt	TssEwt	2	Seng et al., 2023
DR1064	27045_8#56	2017	Blood	Surin	Thailand	ERS2693821	70	allele 1 (wt)	Hcp1wt	TssBwt	TssCwt	TssEwt	2	Seng et al., 2023
DR1065	27045_8#57	2017	Blood	Surin	Thailand	ERS2693822	58	allele 1 (wt)	Hcp1wt	TssBwt	TssCwt	TssEwt	16	Seng et al., 2023
DR1066	27045_8#58	2017	Blood	Surin	Thailand	ERS2693823	306	allele 1 (wt)	Hcp1wt	TssBwt	TssCwt	TssEwt	1	Seng et al., 2023
DR1067	27045_8#59	2017	Blood	Surin	Thailand	ERS2693824	70	allele 1 (wt)	Hcp1wt	TssBwt	TssCwt	TssEwt	2	Seng et al., 2023
DR1068	27045_8#60	2017	Blood	Surin	Thailand	ERS2693825	34	allele 1 (wt)	Hcp1wt	TssBwt	TssCwt	TssEwt	4	Seng et al., 2023
DR1069	34873_7#43	2017	Pus	Surin	Thailand	ERS4387618	183	allele 1 (wt)	Hcp1wt	TssBwt	TssCwt	TssEvariant E	30	Seng et al., 2023
DR1070	34873_7#45	2017	Pus	Surin	Thailand	ERR6560203	306	allele 1 (wt)	Hcp1wt	TssBwt	TssCwt	TssEwt	1	Seng et al., 2023
DR1071	34956_7#68	2017	Blood	Surin	Thailand	ERS4387620	498	allele 1 (wt)	Hcp1wt	TssBwt	TssCwt	TssEwt	9	Seng et al., 2023
DR1072	27045_8#61	2017	Pus	Surin	Thailand	ERS2693826	93	allele 1 (wt)	Hcp1wt	TssBvariant D	TssCwt	TssEvariant E	33	Seng et al., 2023
DR1073	34873_7#49	2017	Blood	Surin	Thailand	ERS4387622	531	allele 1 (wt)	Hcp1wt	TssBwt	TssCwt	TssEwt	11	Seng et al., 2023
DR1074	34873_7#51	2017	Pus	Surin	Thailand	ERR6560209	491	allele 1 (wt)	Hcp1wt	TssBwt	TssCwt	TssEwt	1	Seng et al., 2023
DR1075	34873_7#53	2017	Blood	Surin	Thailand	ERS4387652	178	allele 1 (wt)	Hcp1wt	TssBwt	TssCwt	TssEwt	13	Seng et al., 2023
DR1076	34873_7#56	2017	Blood	Surin	Thailand	ERR6560213	17	allele 1 (wt)	Hcp1wt	TssBvariant D	TssCwt	TssEvariant E	1	Seng et al., 2023
DR1077	34873_7#58	2017	Blood	Surin	Thailand	ERS4387654	54	allele 1 (wt)	Hcp1wt	TssBwt	TssCwt	TssEwt	6	Seng et al., 2023
DR1078	34873_7#60	2017	Blood	Surin	Thailand	ERR6560217	306	allele 1 (wt)	Hcp1wt	TssBwt	TssCwt	TssEwt	1	Seng et al., 2023
DR1079	34873_7#62	2017	Blood	Surin	Thailand	ERS4387656	9	allele 1 (wt)	Hcp1wt	TssBwt	TssCwt	TssEwt	1	Seng et al., 2023
DR1080	27045_8#62	2017	Blood	Surin	Thailand	ERS2693827	10	allele 1 (wt)	Hcp1wt	TssBwt	TssCwt	TssEwt	1	Seng et al., 2023
DR1081	27045_8#63	2017	Blood	Surin	Thailand	ERS2693828	197	allele 1 (wt)	Hcp1wt	TssBwt	TssCwt	TssEwt	15	Seng et al., 2023
DR1082	34873_7#64	2017	Blood	Surin	Thailand	ERR6560221	498	allele 1 (wt)	Hcp1wt	TssBwt	TssCwt	TssEwt	9	Seng et al., 2023
DR1083	34873_7#66	2018	Blood	Buriram	Thailand	ERS4387658	197	allele 1 (wt)	Hcp1wt	TssBwt	TssCwt	TssEwt	15	Seng et al., 2023
DR1084	27045_8#64	2018	Blood	Surin	Thailand	ERS2693829	70	allele 1 (wt)	Hcp1wt	TssBwt	TssCwt	TssEwt	2	Seng et al., 2023
DR1085	27045_8#65	2018	Pus	Surin	Thailand	ERS2693830	176	allele 1 (wt)	Hcp1wt	TssBwt	TssCwt	TssEwt	3	Seng et al., 2023
DR1086	34873_7#68	2018	Blood	Surin	Thailand	ERR6560225	228	allele 1 (wt)	Hcp1wt	TssBwt	TssCwt	TssEwt	40	Seng et al., 2023
DR1087	34873_7#69	2018	Blood	Surin	Thailand	ERS4387624	531	allele 1 (wt)	Hcp1wt	TssBwt	TssCwt	TssEwt	11	Seng et al., 2023
DR1088	27045_8#66	2018	Sputum	Surin	Thailand	ERS2693831	1109	allele 1 (wt)	Hcp1wt	TssBwt	TssCwt	TssEwt	71	Seng et al., 2023
DR1089	34873_7#71	2018	Blood	Surin	Thailand	ERR6560228	70	allele 1 (wt)	Hcp1wt	TssBwt	TssCwt	TssEwt	2	Seng et al., 2023
DR1090	34873_7#73	2018	Blood	Surin	Thailand	ERS4387626	Novel	allele 1 (wt)	Hcp1wt	TssBwt	TssCwt	TssEwt	11	Seng et al., 2023
DR1091	34873_7#75	2018	Sputum	Surin	Thailand	ERR6560232	Novel	allele 5	Hcp1wt	TssBwt	TssCwt	TssEvariant I	12	Seng et al., 2023
DR1092	27045_8#67	2018	Urine	Surin	Thailand	ERS2693832	531	allele 1 (wt)	Hcp1wt	TssBwt	TssCwt	TssEwt	11	Seng et al., 2023
DR1093	34873_7#77	2018	Blood	Surin	Thailand	ERS4387628	Novel	allele 1 (wt)	Hcp1wt	TssBwt	TssCwt	TssEwt	43	Seng et al., 2023
DR1094	27045_8#68	2018	Pus	Surin	Thailand	ERS2693833	54	allele 1 (wt)	Hcp1wt	TssBwt	TssCwt	TssEwt	6	Seng et al., 2023
DR1095	34873_7#79	2018	Blood	Surin	Thailand	ERR6560236	825	allele 1 (wt)	Hcp1wt	TssBwt	TssCwt	TssEwt	21	Seng et al., 2023
DR1096	34873_7#81	2018	Sputum	Surin	Thailand	ERS4387630	15	allele 1 (wt)	Hcp1wt	TssBwt	TssCwt	TssEwt	9	Seng et al., 2023
DR1097	34873_7#83	2018	Body Fluid	Surin	Thailand	ERR6560240	17	allele 1 (wt)	Hcp1wt	TssBvariant D	TssCwt	TssEvariant E	1	Seng et al., 2023
DR1098	34873_7#85	2018	Blood	Surin	Thailand	ERS4387632	174	allele 1 (wt)	Hcp1wt	TssBvariant D	TssCwt	TssEvariant E	8	Seng et al., 2023
DR1099	34873_7#87	2018	Blood	Surin	Thailand	ERR6560244	208	allele 1 (wt)	Hcp1wt	TssBwt	TssCwt	TssEvariant E	10	Seng et al., 2023
DR1100	34873_7#89	2018	Pus	Surin	Thailand	ERS4387634	499	allele 1 (wt)	Hcp1wt	TssBwt	TssCwt	TssEwt	5	Seng et al., 2023
DR1101	34873_7#91	2018	Blood	Surin	Thailand	ERR6560248	1829	allele 1 (wt)	Hcp1wt	TssBwt	TssCwt	TssEwt	41	Seng et al., 2023
DR1102	34873_7#93	2018	Blood	Surin	Thailand	ERS4387636	206	allele 1 (wt)	Hcp1wt	TssBwt	TssCwt	TssEwt	1	Seng et al., 2023
DR1103	34873_7#96	2018	Blood	Surin	Thailand	ERR6560253	831	allele 1 (wt)	Hcp1wt	TssBwt	TssCwt	TssEvariant E	12	Seng et al., 2023
DR1104	34873_7#98	2018	Blood	Surin	Thailand	ERS4387638	949	allele 1 (wt)	Hcp1wt	TssBwt	TssCwt	TssEwt	1	Seng et al., 2023
DR1105	34873_7#100	2018	Blood	Surin	Thailand	ERR6560257	176	allele 1 (wt)	Hcp1wt	TssBwt	TssCwt	TssEwt	3	Seng et al., 2023
DR1106	34873_7#102	2018	Blood	Surin	Thailand	ERS4387640	16	allele 1 (wt)	Hcp1wt	TssBwt	TssCwt	TssEvariant E	20	Seng et al., 2023
DR1107	34873_7#104	2018	Blood	Surin	Thailand	ERR6560261	526	allele 1 (wt)	Hcp1wt	TssBwt	TssCwt	TssEwt	1	Seng et al., 2023
DR1109	34873_7#108	2018	Sputum	Surin	Thailand	ERR6560265	932	allele 1 (wt)	Hcp1wt	TssBwt	TssCwt	TssEwt	6	Seng et al., 2023
DR1110	34873_7#109	2018	Pus	Surin	Thailand	ERS4387644	531	allele 1 (wt)	Hcp1wt	TssBwt	TssCwt	TssEwt	11	Seng et al., 2023
DR1111	34873_7#111	2018	Blood	Surin	Thailand	ERR6560268	1836	allele 1 (wt)	Hcp1wt	TssBvariant D	TssCwt	TssEwt	42	Seng et al., 2023
DR1112	34873_7#113	2018	Sputum	Surin	Thailand	ERS4387646	831	allele 1 (wt)	Hcp1wt	TssBwt	TssCwt	TssEvariant E	12	Seng et al., 2023
DR1113	34873_7#115	2018	Blood	Surin	Thailand	ERR6560272	99	allele 1 (wt)	Hcp1wt	TssBwt	TssCwt	TssEwt	3	Seng et al., 2023
DR1114	34873_7#117	2018	Blood	Surin	Thailand	ERS4387648	Novel	allele 1 (wt)	Hcp1wt	TssBwt	TssCwt	TssEvariant E	86	Seng et al., 2023
DR1115	34873_7#119	2018	Blood	Surin	Thailand	ERR6560276	180	allele 1 (wt)	Hcp1wt	TssBwt	TssCwt	TssEwt	21	Seng et al., 2023
DR1116	34873_7#121	2018	Blood	Surin	Thailand	ERS4387650	831	allele 1 (wt)	Hcp1wt	TssBwt	TssCwt	TssEvariant E	12	Seng et al., 2023
DR1117	34873_7#123	2018	Blood	Surin	Thailand	ERR6560280	220	allele 1 (wt)	Hcp1wt	TssBwt	TssCwt	TssEwt	2	Seng et al., 2023
DR1118	34873_7#125	2018	Blood	Surin	Thailand	ERS4387660	307	allele 1 (wt)	Hcp1wt	TssBwt	TssCwt	TssEwt	1	Seng et al., 2023
DR1119	34873_7#127	2018	Pus	Surin	Thailand	ERR6560284	708	allele 1 (wt)	Hcp1wt	TssBwt	TssCwt	TssEvariant E	12	Seng et al., 2023
DR1120	34873_7#129	2018	Blood	Surin	Thailand	ERS4387662	298	allele 1 (wt)	Hcp1wt	TssBwt	TssCwt	TssEvariant E	46	Seng et al., 2023
DR1121	34873_7#131	2018	Blood	Surin	Thailand	ERR6560288	Novel	allele 1 (wt)	Hcp1wt	TssBwt	TssCwt	TssEwt	43	Seng et al., 2023
DR1122	34873_7#133	2018	Body Fluid	Surin	Thailand	ERS4387664	825	allele 1 (wt)	Hcp1wt	TssBwt	TssCwt	TssEwt	21	Seng et al., 2023
DR1123	34873_7#135	2018	Sputum	Surin	Thailand	ERR6560292	410	allele 1 (wt)	Hcp1wt	TssBwt	TssCwt	TssEvariant E	12	Seng et al., 2023
DR1124	34873_7#138	2018	Blood	Surin	Thailand	ERS4387666	949	allele 1 (wt)	Hcp1wt	TssBwt	TssCwt	TssEwt	1	Seng et al., 2023
DR1125	34873_7#140	2018	Sputum	Surin	Thailand	ERR6560297	70	allele 1 (wt)	Hcp1wt	TssBwt	TssCwt	TssEwt	2	Seng et al., 2023
DR1126	34873_7#142	2018	Blood	Surin	Thailand	ERS4387668	32	allele 1 (wt)	Hcp1wt	TssBwt	TssCwt	TssEvariant E	2	Seng et al., 2023
DR1128	34873_7#146	2018	Blood	Surin	Thailand	ERS4387670	512	allele 1 (wt)	Hcp1wt	TssBwt	TssCwt	TssEwt	2	Seng et al., 2023
DR1129	34873_7#148	2018	Urine	Surin	Thailand	ERR6560305	498	allele 1 (wt)	Hcp1wt	TssBwt	TssCwt	TssEwt	9	Seng et al., 2023
DR1130	34873_7#150	2018	Blood	Surin	Thailand	ERS4387672	531	allele 1 (wt)	Hcp1wt	TssBwt	TssCwt	TssEwt	11	Seng et al., 2023
DR1131	34873_7#151	2018	Blood	Surin	Thailand	ERR6560308	219	allele 1 (wt)	Hcp1wt	TssBwt	TssCwt	TssEwt	14	Seng et al., 2023
DR1132	34873_7#153	2018	Pus	Surin	Thailand	ERS4387674	Novel	allele 1 (wt)	Hcp1wt	TssBwt	TssCwt	TssEwt	1	Seng et al., 2023
DR1133	34873_7#155	2018	Blood	Surin	Thailand	ERR6560312	206	allele 1 (wt)	Hcp1wt	TssBwt	TssCwt	TssEwt	1	Seng et al., 2023
DR1134	34873_7#157	2018	Body Fluid	Surin	Thailand	ERS4387676	393	allele 1 (wt)	Hcp1wt	TssBwt	TssCwt	TssEwt	47	Seng et al., 2023
DR1135	34873_7#159	2018	Blood	Surin	Thailand	ERR6560316	58	allele 1 (wt)	Hcp1wt	TssBwt	TssCwt	TssEwt	16	Seng et al., 2023
DR1136	34873_7#161	2018	Blood	Surin	Thailand	ERS4387677	921	allele 1 (wt)	Hcp1wt	TssBwt	TssCwt	TssEwt	31	Seng et al., 2023
DR1137	34873_7#163	2018	Blood	Surin	Thailand	ERR6560320	206	allele 1 (wt)	Hcp1wt	TssBwt	TssCwt	TssEwt	1	Seng et al., 2023
DR1138	34873_7#165	2018	Blood	Surin	Thailand	ERS4387680	70	allele 1 (wt)	Hcp1wt	TssBwt	TssCwt	TssEwt	2	Seng et al., 2023
DR1139	34873_7#167	2018	Blood	Surin	Thailand	ERR6560324	498	allele 1 (wt)	Hcp1wt	TssBwt	TssCwt	TssEwt	9	Seng et al., 2023
DR1140	34873_7#169	2018	Sputum	Surin	Thailand	ERS4387682	176	allele 1 (wt)	Hcp1wt	TssBwt	TssCwt	TssEwt	3	Seng et al., 2023
DR1141	34873_7#171	2018	Blood	Surin	Thailand	ERR6560327	306	allele 1 (wt)	Hcp1wt	TssBwt	TssCwt	TssEwt	1	Seng et al., 2023
DR1142	34873_7#173	2018	Blood	Surin	Thailand	ERS4387684	498	allele 1 (wt)	Hcp1wt	TssBwt	TssCwt	TssEwt	9	Seng et al., 2023
DR1143	34873_7#175	2018	Blood	Surin	Thailand	ERR6560331	526	allele 1 (wt)	Hcp1wt	TssBwt	TssCwt	TssEwt	1	Seng et al., 2023
DR1144	34873_7#177	2018	Blood	Surin	Thailand	ERS4387686	520	allele 1 (wt)	Hcp1wt	TssBvariant D	TssCwt	TssEvariant E	1	Seng et al., 2023
DR1145	34873_7#180	2018	Blood	Surin	Thailand	ERR6560336	183	allele 1 (wt)	Hcp1wt	TssBwt	TssCwt	TssEvariant E	30	Seng et al., 2023
DR1146	34873_7#182	2018	Blood	Surin	Thailand	ERS4387688	163	allele 1 (wt)	Hcp1wt	TssBwt	TssCwt	TssEwt	14	Seng et al., 2023
DR1147	34873_7#184	2018	Pus	Surin	Thailand	ERR6560340	34	allele 1 (wt)	Hcp1wt	TssBwt	TssCwt	TssEwt	4	Seng et al., 2023
DR1148	34873_7#186	2018	Sputum	Sisaket	Thailand	ERS4387690	32	allele 1 (wt)	Hcp1wt	TssBvariant D	TssCwt	TssEwt	2	Seng et al., 2023
DR1149	34873_7#188	2018	Pus	Surin	Thailand	ERR6560344	493	allele 4	Hcp1wt	TssBvariant D	TssCwt	TssEvariant I	89	Seng et al., 2023
DR1150	34873_7#190	2018	Pus	Surin	Thailand	ERS4387692	307	allele 1 (wt)	Hcp1wt	TssBwt	TssCwt	TssEwt	1	Seng et al., 2023
DR1151	34873_7#191	2018	Blood	Surin	Thailand	ERR6560347	Novel	allele 1 (wt)	Hcp1wt	TssBwt	TssCwt	TssEwt	11	Seng et al., 2023
DR1152	34957_1#1	2018	Blood	Surin	Thailand	ERS4387694	34	allele 1 (wt)	Hcp1wt	TssBwt	TssCwt	TssEwt	4	Seng et al., 2023
DR1153	34957_1#3	2018	Blood	Surin	Thailand	ERR6595940	174	allele 1 (wt)	Hcp1wt	TssBvariant D	TssCwt	TssEvariant E	8	Seng et al., 2023
DR1154	34957_1#5	2018	sputum	Surin	Thailand	ERS4387696	306	allele 1 (wt)	Hcp1wt	TssBwt	TssCwt	TssEwt	1	Seng et al., 2023
DR1155	34957_1#7	2018	Blood	Surin	Thailand	ERR6595944	54	allele 1 (wt)	Hcp1wt	TssBwt	TssCwt	TssEwt	6	Seng et al., 2023
DR1156	34957_1#11	2018	Sputum	Surin	Thailand	ERR6595948	180	allele 1 (wt)	Hcp1wt	TssBwt	TssCwt	TssEwt	21	Seng et al., 2023
DR1157	34957_1#14	2018	Blood	Surin	Thailand	ERS4387704	70	allele 1 (wt)	Hcp1wt	TssBwt	TssCwt	TssEwt	2	Seng et al., 2023
DR1158	34957_1#16	2018	Tissue	Surin	Thailand	ERR6595953	376	allele 1 (wt)	Hcp1wt	TssBvariant D	TssCwt	TssEvariant E	19	Seng et al., 2023
DR1159	34957_1#18	2018	Pus	Surin	Thailand	ERS4387706	Novel	allele 1 (wt)	Hcp1wt	TssBwt	TssCwt	TssEwt	1	Seng et al., 2023
DR1160	34957_1#20	2017	Blood	Sisaket	Thailand	ERR6595957	Novel	allele 3	Hcp1wt	TssBvariant D	TssCwt	TssEwt	98	Seng et al., 2023
DR1161	34957_1#22	2017	Pus	Sisaket	Thailand	ERS4387708	219	allele 1 (wt)	Hcp1wt	TssBwt	TssCwt	TssEwt	14	Seng et al., 2023
DR1162	27045_8#69	2017	Blood	Sisaket	Thailand	ERS2693834	206	allele 1 (wt)	Hcp1wt	TssBwt	TssCwt	TssEwt	1	Seng et al., 2023
DR1163	27045_8#70	2017	Urine	Sisaket	Thailand	ERS2693835	167	allele 1 (wt)	Hcp1wt	TssBwt	TssCwt	TssEwt	3	Seng et al., 2023
DR1164	27045_8#71	2017	Blood	Sisaket	Thailand	ERS2693836	34	allele 1 (wt)	Hcp1wt	TssBwt	TssCwt	TssEwt	58	Seng et al., 2023
DR1165	27045_8#72	2017	Sputum	Sisaket	Thailand	ERS2693837	677	allele 1 (wt)	Hcp1wt	TssBvariant E	TssCwt	TssEwt	15	Seng et al., 2023
DR1166	27045_8#73	2017	Sputum	Sisaket	Thailand	ERS2693838	33	allele 1 (wt)	Hcp1wt	TssBvariant C	TssCwt	TssEwt	4	Seng et al., 2023
DR1167	27045_8#74	2017	Blood	Sisaket	Thailand	ERS2693839	197	allele 8	Hcp1variant A	TssBvariant D	TssCvariant D	TssEvariant F	15	Seng et al., 2023
DR1168	27045_8#75	2017	Blood	Sisaket	Thailand	ERS2693840	1847	allele 1 (wt)	Hcp1wt	TssBwt	TssCwt	TssEvariant E	12	Seng et al., 2023
DR1169	27045_8#76	2017	Blood	Sisaket	Thailand	ERS2693841	219	allele 1 (wt)	Hcp1wt	TssBwt	TssCwt	TssEwt	14	Seng et al., 2023
DR1170	27045_8#77	2017	Pus	Sisaket	Thailand	ERS2693842	156	allele 1 (wt)	Hcp1wt	TssBwt	TssCwt	TssEwt	11	Seng et al., 2023
DR1171	34957_1#109	2017	Pus	Sisaket	Thailand	ERS2693843, ERS4387748	60	allele 7	Hcp1variant A	TssBvariant D	TssCvariant C	TssEvariant G	3	Seng et al., 2023
DR1172	27045_8#79	2017	Blood	Sisaket	Thailand	ERS2693844	10	allele 1 (wt)	Hcp1wt	TssBwt	TssCwt	TssEwt	1	Seng et al., 2023
DR1173	27045_8#80	2017	Blood	Sisaket	Thailand	ERS2693845	1804	allele 1 (wt)	Hcp1wt	TssBvariant D	TssCwt	TssEvariant B	73	Seng et al., 2023
DR1174	27045_8#81	2017	Blood	Sisaket	Thailand	ERS2693846	9	allele 1 (wt)	Hcp1wt	TssBwt	TssCwt	TssEwt	1	Seng et al., 2023
DR1175	27045_8#82	2017	Blood	Sisaket	Thailand	ERS2693847	178	allele 1 (wt)	Hcp1wt	TssBwt	TssCwt	TssEwt	13	Seng et al., 2023
DR1176	27045_8#83	2017	Blood	Sisaket	Thailand	ERS2693848	58	allele 1 (wt)	Hcp1wt	TssBwt	TssCwt	TssEwt	16	Seng et al., 2023
DR1177	27045_8#84	2017	Blood	Sisaket	Thailand	ERS2693849	1796	allele 1 (wt)	Hcp1wt	TssBwt	TssCwt	TssEwt	43	Seng et al., 2023
DR1178	27045_8#85	2017	Blood	Sisaket	Thailand	ERS2693850	307	allele 1 (wt)	Hcp1wt	TssBwt	TssCwt	TssEwt	1	Seng et al., 2023
DR1179	34957_1#24	2017	Blood	Sisaket	Thailand	ERR6595961	Novel	allele 1 (wt)	Hcp1wt	TssBwt	TssCwt	TssEwt	1	Seng et al., 2023
DR1180	27045_8#86	2017	Pus	Sisaket	Thailand	ERS2693851	70	allele 1 (wt)	Hcp1wt	TssBwt	TssCwt	TssEwt	2	Seng et al., 2023
DR1181	27045_8#87	2017	Blood	Sisaket	Thailand	ERS2693852	17	allele 1 (wt)	Hcp1wt	TssBvariant D	TssCwt	TssEvariant E	1	Seng et al., 2023
DR1182	27045_8#88	2017	Blood	Sisaket	Thailand	ERS2693853	163	allele 1 (wt)	Hcp1wt	TssBwt	TssCwt	TssEwt	34	Seng et al., 2023
DR1183	27045_8#89	2017	Blood	Sisaket	Thailand	ERS2693854	219	allele 1 (wt)	Hcp1wt	TssBwt	TssCwt	TssEwt	14	Seng et al., 2023
DR1184	27045_8#90	2017	Blood	Sisaket	Thailand	ERS2693855	1837	allele 1 (wt)	Hcp1wt	TssBwt	TssCwt	TssEwt	7	Seng et al., 2023
DR1185	27045_8#91	2017	Sputum	Sisaket	Thailand	ERS2693856	54	allele 1 (wt)	Hcp1wt	TssBwt	TssCwt	TssEwt	6	Seng et al., 2023
DR1186	27045_8#92	2017	Blood	Sisaket	Thailand	ERS2693857	15	allele 1 (wt)	Hcp1wt	TssBwt	TssCwt	TssEwt	9	Seng et al., 2023
DR1187	27045_8#93	2017	Blood	Sisaket	Thailand	ERS2693858	54	allele 1 (wt)	Hcp1wt	TssBwt	TssCwt	TssEwt	6	Seng et al., 2023
DR1188	27045_8#94	2017	Blood	Sisaket	Thailand	ERS2693859	70	allele 1 (wt)	Hcp1wt	TssBwt	TssCwt	TssEwt	2	Seng et al., 2023
DR1189	27035_8#27	2017	Blood	Sisaket	Thailand	ERS2693860	99	allele 1 (wt)	Hcp1wt	TssBwt	TssCwt	TssEwt	3	Seng et al., 2023
DR1190	27045_8#95	2017	Blood	Sisaket	Thailand	ERS2693861	207	allele 1 (wt)	Hcp1wt	TssBwt	TssCwt	TssEwt	5	Seng et al., 2023
DR1191	34957_1#26	2017	Blood	Sisaket	Thailand	ERS4387710	180	allele 1 (wt)	Hcp1wt	TssBwt	TssCwt	TssEwt	21	Seng et al., 2023
DR1192	27045_8#96	2017	Blood	Sisaket	Thailand	ERS2693862	1257	allele 1 (wt)	Hcp1wt	TssBwt	TssCwt	TssEwt	4	Seng et al., 2023
DR1193	27045_8#97	2017	Blood	Sisaket	Thailand	ERS2693863	831	allele 1 (wt)	Hcp1wt	TssBwt	TssCwt	TssEvariant E	12	Seng et al., 2023
DR1194	27045_8#98	2017	Blood	Sisaket	Thailand	ERS2693864	1798	allele 1 (wt)	Hcp1wt	TssBwt	TssCwt	TssEwt	3	Seng et al., 2023
DR1195	27045_8#99	2017	Blood	Sisaket	Thailand	ERS2693865	9	allele 1 (wt)	Hcp1wt	TssBwt	TssCwt	TssEwt	1	Seng et al., 2023
DR1196	27045_8#100	2017	Blood	Sisaket	Thailand	ERS2693866	46	allele 1 (wt)	Hcp1wt	TssBwt	TssCwt	TssEwt	3	Seng et al., 2023
DR1197	27045_8#101	2017	Blood	Sisaket	Thailand	ERS2693867	174	allele 1 (wt)	Hcp1wt	TssBvariant D	TssCwt	TssEvariant E	8	Seng et al., 2023
DR1198	27045_8#102	2017	Blood	Sisaket	Thailand	ERS2693868	309	allele 1 (wt)	Hcp1wt	TssBwt	TssCwt	TssEwt	23	Seng et al., 2023
DR1199	27045_8#103	2017	Blood	Sisaket	Thailand	ERS2693869	526	allele 1 (wt)	Hcp1wt	TssBwt	TssCwt	TssEwt	1	Seng et al., 2023
DR1200	34957_1#27	2017	Sputum	Sisaket	Thailand	ERR6595964	174	allele 1 (wt)	Hcp1wt	TssBvariant D	TssCwt	TssEvariant E	8	Seng et al., 2023
DR1201	34957_1#29	2017	Blood	Sisaket	Thailand	ERS2693870, ERS4387711	526	allele 1 (wt)	Hcp1wt	TssBwt	TssCwt	TssEwt	1	Seng et al., 2023
DR1202	34957_1#31	2017	Sputum	Sisaket	Thailand	ERR6595968	33	allele 1 (wt)	Hcp1wt	TssBwt	TssCwt	TssEwt	4	Seng et al., 2023
DR1203	27045_8#104	2017	Blood	Sisaket	Thailand	ERS2693871	1811	allele 4	Hcp1wt	TssBwt	TssCvariant B	TssEvariant I	8	Seng et al., 2023
DR1204	27045_8#105	2017	Sputum	Sisaket	Thailand	ERS2693872	1109	allele 1 (wt)	Hcp1wt	TssBwt	TssCwt	TssEwt	68	Seng et al., 2023
DR1205	27045_8#106	2017	Blood	Sisaket	Thailand	ERS2693873	70	allele 1 (wt)	Hcp1wt	TssBwt	TssCwt	TssEwt	2	Seng et al., 2023
DR1206	34957_1#33	2017	Blood	Sisaket	Thailand	ERS4387714	33	allele 1 (wt)	Hcp1wt	TssBwt	TssCwt	TssEwt	4	Seng et al., 2023
DR1207	34957_1#35	2017	Sputum	Sisaket	Thailand	ERR6595972	70	allele 1 (wt)	Hcp1wt	TssBwt	TssCwt	TssEwt	2	Seng et al., 2023
DR1208	34957_1#37	2017	Blood	Sisaket	Thailand	ERS4387716	207	allele 1 (wt)	Hcp1wt	TssBwt	TssCwt	TssEwt	5	Seng et al., 2023
DR1209	27045_8#107	2017	Pus	Sisaket	Thailand	ERS2693874	50	allele 1 (wt)	Hcp1wt	TssBwt	TssCwt	TssEwt	3	Seng et al., 2023
DR1210	27045_8#108	2017	Blood	Sisaket	Thailand	ERS2693875	1871	allele 1 (wt)	Hcp1wt	TssBwt	TssCwt	TssEwt	16	Seng et al., 2023
DR1211	27045_8#109	2017	Urine	Sisaket	Thailand	ERS2693876	201	allele 1 (wt)	Hcp1wt	TssBwt	TssCwt	TssEwt	2	Seng et al., 2023
DR1212	27045_8#110	2017	Blood	Sisaket	Thailand	ERS2693877	306	allele 1 (wt)	Hcp1wt	TssBwt	TssCwt	TssEwt	1	Seng et al., 2023
DR1213	27045_8#111	2017	Sputum	Sisaket	Thailand	ERS2693878	93	allele 7	Hcp1variant A	TssBvariant D	TssCvariant C	TssEvariant G	3	Seng et al., 2023
DR1214	27045_8#112	2017	Pus	Sisaket	Thailand	ERS2693879	9	allele 1 (wt)	Hcp1wt	TssBwt	TssCwt	TssEwt	1	Seng et al., 2023
DR1215	27045_8#113	2017	Pus	Sisaket	Thailand	ERS2693880	10	allele 1 (wt)	Hcp1wt	TssBwt	TssCwt	TssEwt	1	Seng et al., 2023
DR1216	27045_8#114	2017	Blood	Sisaket	Thailand	ERS2693881	167	allele 1 (wt)	Hcp1wt	TssBwt	TssCwt	TssEwt	3	Seng et al., 2023
DR1217	27045_8#115	2017	Blood	Sisaket	Thailand	ERS2693882	34	allele 1 (wt)	Hcp1wt	TssBwt	TssCwt	TssEwt	58	Seng et al., 2023
DR1218	27045_8#116	2017	Blood	Sisaket	Thailand	ERS2693883	219	allele 1 (wt)	Hcp1wt	TssBwt	TssCwt	TssEwt	14	Seng et al., 2023
DR1219	27045_8#117	2017	Blood	Sisaket	Thailand	ERS2693884	219	allele 1 (wt)	Hcp1wt	TssBwt	TssCwt	TssEwt	14	Seng et al., 2023
DR1220	27045_8#118	2017	Pus	Sisaket	Thailand	ERS2693885	54	allele 1 (wt)	Hcp1wt	TssBwt	TssCwt	TssEwt	6	Seng et al., 2023
DR1221	27045_8#119	2017	Blood	Sisaket	Thailand	ERS2693886	309	allele 1 (wt)	Hcp1wt	TssBwt	TssCwt	TssEwt	23	Seng et al., 2023
DR1222	27045_8#120	2017	Blood	Sisaket	Thailand	ERS2693887	203	allele 4	Hcp1wt	TssBwt	TssCvariant B	TssEvariant I	49	Seng et al., 2023
DR1223	27045_8#121	2017	Blood	Sisaket	Thailand	ERS2693888	208	allele 1 (wt)	Hcp1wt	TssBwt	TssCwt	TssEvariant E	10	Seng et al., 2023
DR1224	27045_8#122	2017	Body Fluid	Sisaket	Thailand	ERS2693889	309	allele 1 (wt)	Hcp1wt	TssBwt	TssCwt	TssEwt	23	Seng et al., 2023
DR1225	27045_8#123	2017	Blood	Sisaket	Thailand	ERS2693890	34	allele 1 (wt)	Hcp1wt	TssBwt	TssCwt	TssEwt	4	Seng et al., 2023
DR1226	27045_8#124	2017	Blood	Sisaket	Thailand	ERS2693891	54	allele 1 (wt)	Hcp1wt	TssBwt	TssCwt	TssEwt	6	Seng et al., 2023
DR1227	27045_8#125	2017	Sputum	Sisaket	Thailand	ERS2693892	70	allele 1 (wt)	Hcp1wt	TssBwt	TssCwt	TssEwt	2	Seng et al., 2023
DR1228	27045_8#126	2017	Blood	Sisaket	Thailand	ERS2693893	197	allele 1 (wt)	Hcp1wt	TssBwt	TssCwt	TssEwt	15	Seng et al., 2023
DR1229	27045_8#127	2018	Pus	Sisaket	Thailand	ERS2693894	10	allele 1 (wt)	Hcp1wt	TssBwt	TssCwt	TssEwt	1	Seng et al., 2023
DR1230	27045_8#128	2018	Blood	Sisaket	Thailand	ERS2693895	832	allele 4	Hcp1wt	TssBwt	TssCwt	TssEvariant I	26	Seng et al., 2023
DR1231	27045_8#129	2018	Blood	Sisaket	Thailand	ERS2693896	17	allele 1 (wt)	Hcp1wt	TssBvariant D	TssCwt	TssEvariant E	1	Seng et al., 2023
DR1232	27045_8#130	2018	Blood	Sisaket	Thailand	ERS2693897	1842	allele 1 (wt)	Hcp1wt	TssBvariant D	TssCwt	TssEvariant H	69	Seng et al., 2023
DR1233	27045_8#131	2018	Blood	Sisaket	Thailand	ERS2693898	180	allele 1 (wt)	Hcp1wt	TssBwt	TssCwt	TssEwt	21	Seng et al., 2023
DR1234	27045_8#132	2018	Blood	Sisaket	Thailand	ERS2693899	34	allele 1 (wt)	Hcp1wt	TssBwt	TssCwt	TssEwt	4	Seng et al., 2023
DR1235	27045_8#133	2018	Body Fluid	Sisaket	Thailand	ERS2693900	183	allele 8	Hcp1variant A	TssBvariant D	TssCvariant D	TssEvariant F	30	Seng et al., 2023
DR1236	34957_1#39	2018	Blood	Sisaket	Thailand	ERR6595976	10	allele 1 (wt)	Hcp1wt	TssBwt	TssCwt	TssEwt	1	Seng et al., 2023
DR1237	34957_1#41	2018	Blood	Sisaket	Thailand	ERS4387718	392	allele 1 (wt)	Hcp1wt	TssBwt	TssCwt	TssEvariant A	29	Seng et al., 2023
DR1238	34957_1#43	2018	Blood	Sisaket	Thailand	ERR6595980	167	allele 1 (wt)	Hcp1wt	TssBwt	TssCwt	TssEwt	3	Seng et al., 2023
DR1239	34957_1#45	2018	Blood	Sisaket	Thailand	ERS4387720	211	allele 4	Hcp1wt	TssBvariant D	TssCwt	TssEvariant I	47	Seng et al., 2023
DR1240	34957_1#47	2018	Tissue	Sisaket	Thailand	ERR6595984	205	allele 1 (wt)	Hcp1wt	TssBwt	TssCwt	TssEwt	11	Seng et al., 2023
DR1241	34957_1#49	2018	Pus	Sisaket	Thailand	ERS4387722	Novel	allele 1 (wt)	Hcp1wt	TssBwt	TssCwt	TssEwt	99	Seng et al., 2023
DR1242	34957_1#51	2018	Blood	Sisaket	Thailand	ERR6595988	300	allele 1 (wt)	Hcp1wt	TssBwt	TssCwt	TssEvariant E	40	Seng et al., 2023
DR1243	34957_1#53	2018	Blood	Sisaket	Thailand	ERS4387724	70	allele 1 (wt)	Hcp1wt	TssBwt	TssCwt	TssEwt	2	Seng et al., 2023
DR1244	34957_1#56	2018	Pus	Sisaket	Thailand	ERR6595993	527	allele 1 (wt)	Hcp1wt	TssBvariant D	TssCwt	TssEvariant E	3	Seng et al., 2023
DR1245	34957_1#58	2018	Blood	Sisaket	Thailand	ERS4387726	70	allele 1 (wt)	Hcp1wt	TssBwt	TssCwt	TssEwt	2	Seng et al., 2023
DR1246	34957_1#60	2018	Blood	Sisaket	Thailand	ERR6595997	220	allele 1 (wt)	Hcp1wt	TssBwt	TssCwt	TssEwt	2	Seng et al., 2023
DR1247	34957_1#62	2018	Blood	Sisaket	Thailand	ERS4387728	220	allele 1 (wt)	Hcp1wt	TssBwt	TssCwt	TssEwt	2	Seng et al., 2023
DR1248	34957_1#64	2018	Sputum	Sisaket	Thailand	ERR6596001	70	allele 1 (wt)	Hcp1wt	TssBwt	TssCwt	TssEwt	2	Seng et al., 2023
DR1249	34957_1#66	2018	Blood	Sisaket	Thailand	ERS4387730	197	allele 1 (wt)	Hcp1wt	TssBwt	TssCwt	TssEwt	15	Seng et al., 2023
DR1250	34957_1#68	2018	Blood	Buriram	Thailand	ERR6596005	58	allele 1 (wt)	Hcp1wt	TssBwt	TssCwt	TssEwt	16	Seng et al., 2023
DR1251	34957_1#69	2018	Pus	Sisaket	Thailand	ERS4387732	512	allele 1 (wt)	Hcp1wt	TssBwt	TssCwt	TssEwt	2	Seng et al., 2023
DR1252	34957_1#71	2018	Blood	Sisaket	Thailand	ERR6596008	50	allele 1 (wt)	Hcp1wt	TssBwt	TssCwt	TssEwt	14	Seng et al., 2023
DR1253	34957_1#73	2018	Blood	Sisaket	Thailand	ERS4387734	309	allele 1 (wt)	Hcp1wt	TssBwt	TssCwt	TssEwt	23	Seng et al., 2023
DR1254	34957_1#75	2018	Blood	Sisaket	Thailand	ERS4387700	Novel	allele 1 (wt)	Hcp1wt	TssBvariant D	TssCwt	TssEvariant E	100	Seng et al., 2023
DR1255	34957_1#77	2018	Blood	Sisaket	Thailand	ERR6596014	167	allele 1 (wt)	Hcp1wt	TssBwt	TssCwt	TssEwt	3	Seng et al., 2023
DR1256	34957_1#79	2018	Pus	Sisaket	Thailand	ERS4387702	201	allele 1 (wt)	Hcp1wt	TssBwt	TssCwt	TssEwt	2	Seng et al., 2023
DR1257	34957_1#81	2018	Blood	Sisaket	Thailand	ERR6596018	520	allele 1 (wt)	Hcp1wt	TssBwt	TssCwt	TssEwt	1	Seng et al., 2023
DR1258	34957_1#83	2018	Pus	Sisaket	Thailand	ERR6596020	304	allele 1 (wt)	Hcp1wt	TssBwt	TssCwt	TssEwt	16	Seng et al., 2023
DR1259	34957_1#85	2018	Blood	Sisaket	Thailand	ERS4387736	70	allele 1 (wt)	Hcp1wt	TssBwt	TssCwt	TssEwt	2	Seng et al., 2023
DR1260	34957_1#87	2018	Blood	Sisaket	Thailand	ERR6596024	930	allele 1 (wt)	Hcp1wt	TssBwt	TssCwt	TssEwt	13	Seng et al., 2023
DR1261	34957_1#89	2018	Pus	Sisaket	Thailand	ERS4387738	54	allele 1 (wt)	Hcp1wt	TssBwt	TssCwt	TssEwt	6	Seng et al., 2023
DR1262	34957_1#91	2018	Blood	Sisaket	Thailand	ERR6596028	Novel	allele 8	Hcp1variant A	TssBvariant D	TssCvariant C	TssEvariant G	101	Seng et al., 2023
DR1263	34957_1#93	2018	blood	Sisaket	Thailand	ERS4387740	54	allele 1 (wt)	Hcp1wt	TssBwt	TssCwt	TssEwt	6	Seng et al., 2023
DR1264	34957_1#96	2018	blood	Sisaket	Thailand	ERR6596033	84	allele 1 (wt)	Hcp1wt	TssBwt	TssCwt	TssEwt	2	Seng et al., 2023
DR1265	34957_1#98	2018	Blood	Sisaket	Thailand	ERS4387742	306	allele 1 (wt)	Hcp1wt	TssBwt	TssCwt	TssEwt	1	Seng et al., 2023
DR1266	27097_8#61	2016	Urine	Khammouane	Laos	ERS2693437	10	allele 1 (wt)	Hcp1wt	TssBwt	TssCwt	TssEwt	1	Seng et al., 2023
DR1267	27097_8#87	2017	Body Fluid	Khammouane	Laos	ERS2693464	10	allele 1 (wt)	Hcp1wt	TssBwt	TssCwt	TssEwt	1	Seng et al., 2023
DR1268	34956_7#24	2017	Sputum	Savannakhet	Laos	ERS4387339	10	allele 1 (wt)	Hcp1wt	TssBvariant D	TssCwt	TssEvariant E	1	Seng et al., 2023
DR1269	27097_8#154	2017	Blood	Savannakhet	Laos	ERS2693533	10	allele 1 (wt)	Hcp1wt	TssBwt	TssCwt	TssEwt	16	Seng et al., 2023
DR1270	27097_8#160	2017	Blood	Champasak	Laos	ERS2693558	17	allele 1 (wt)	Hcp1wt	TssBwt	TssCwt	TssEwt	2	Seng et al., 2023
DR1271	27097_8#97	2017	Blood	Khammouane	Laos	ERS2693475	34	allele 1 (wt)	Hcp1wt	TssBwt	TssCwt	TssEwt	4	Seng et al., 2023
DR1272	34926_8#108	2017	Blood	Savannakhet	Laos	ERS4387347	48	allele 1 (wt)	Hcp1wt	TssBvariant D	TssCwt	TssEwt	56	Seng et al., 2023
DR1273	27097_8#106	2017	Blood	Khammouane	Laos	ERS2693484	58	allele 1 (wt)	Hcp1wt	TssBwt	TssCvariant A	TssEwt	75	Seng et al., 2023
DR1274	27097_8#172	2017	Blood	Savannakhet	Laos	ERS2693544	70	allele 1 (wt)	Hcp1wt	TssBwt	TssCwt	TssEwt	34	Seng et al., 2023
DR1275	27045_7#2	2017	Blood	Savannakhet	Laos	ERS2693575	70	allele 1 (wt)	Hcp1wt	TssBwt	TssCwt	TssEvariant E	10	Seng et al., 2023
DR1276	34873_7#47	2017	Blood	Oddar Meanchey	Cambodia	ERX6186395	70	allele 7	Hcp1variant A	TssBvariant D	TssCvariant C	TssEvariant G	32	Seng et al., 2023
DR1277	34926_8#131	2017	Blood	Savannakhet	Laos	ERX6222356	70	allele 1 (wt)	Hcp1wt	TssBwt	TssCwt	TssEwt	1	Seng et al., 2023
DR1278	34926_8#138	2017	Blood	Savannakhet	Laos	ERS4387363	93	allele 1 (wt)	Hcp1wt	TssBwt	TssCwt	TssEwt	1	Seng et al., 2023
DR1279	27097_8#112	2017	Blood	Khammouane	Laos	ERS2693491	163	allele 1 (wt)	Hcp1wt	TssBwt	TssCwt	TssEwt	5	Seng et al., 2023
DR1280	34926_8#146	2017	Blood	Xayabuli	Laos	ERS4387367	163	allele 1 (wt)	Hcp1wt	TssBwt	TssCwt	TssEwt	1	Seng et al., 2023
DR1281	34926_8#148	2017	Blood	Savannakhet	Laos	ERX6222373	163	allele 1 (wt)	Hcp1wt	TssBwt	TssCwt	TssEvariant A	1	Seng et al., 2023
DR1282	34926_8#150	2017	Blood	Savannakhet	Laos	ERX6222375	167	allele 1 (wt)	Hcp1wt	TssBwt	TssCwt	TssEwt	5	Seng et al., 2023
DR1283	34926_8#169	2018	Pus	Savannakhet	Laos	ERX6222394	207	allele 1 (wt)	Hcp1wt	TssBvariant D	TssCwt	TssEvariant B	8	Seng et al., 2023
DR1284	34956_7#170	2018	Blood	Bolikhamxay	Laos	ERS4387273	208	allele 1 (wt)	Hcp1wt	TssBwt	TssCwt	TssEwt	2	Seng et al., 2023
DR1285	34926_8#33	2018	Blood	Savannakhet	Laos	ERX6222258	288	allele 3	Hcp1wt	TssBvariant D	TssCwt	TssEwt	92	Seng et al., 2023
DR1286	34926_8#46	2018	Blood	Savannakhet	Laos	ERX6222271	306	allele 1 (wt)	Hcp1wt	TssBwt	TssCwt	TssEwt	2	Seng et al., 2023
DR1287	34926_8#54	2018	Blood	Savannakhet	Laos	ERX6222279	306	allele 1 (wt)	Hcp1wt	TssBwt	TssCwt	TssEwt	1	Seng et al., 2023
DR1288	34926_8#69	2018	Blood	Savannakhet	Laos	ERX6222294	307	allele 1 (wt)	Hcp1wt	TssBwt	TssCwt	TssEwt	3	Seng et al., 2023
DR1289	34926_8#66	2018	Blood	Khammouane	Laos	ERX6222291	539	allele 1 (wt)	Hcp1wt	TssBwt	TssCwt	TssEwt	1	Seng et al., 2023
DR1290	34926_8#96	2018	Blood	Savannakhet	Laos	ERS4387437	950	allele 1 (wt)	Hcp1wt	TssBwt	TssCwt	TssEwt	34	Seng et al., 2023
DR1291	34926_8#97	2018	Pus	Savannakhet	Laos	ERX6222322	1115	allele 1 (wt)	Hcp1wt	TssBwt	TssCwt	TssEwt	2	Seng et al., 2023
DR1292	34926_8#124	2018	Blood	Savannakhet	Laos	ERX6222349	1802	allele 1 (wt)	Hcp1wt	TssBwt	TssCwt	TssEwt	5	Seng et al., 2023
DR1293	34926_8#82	2018	N/A	Khammouane	Laos	ERX6222307	1808	allele 1 (wt)	Hcp1wt	TssBwt	TssCwt	TssEwt	5	Seng et al., 2023
DR1294	34957_1#9	2018	Blood	Siem Reap	Cambodia	ERS4387698	1846	allele 1 (wt)	Hcp1wt	TssBvariant D	TssCwt	TssEvariant E	33	Seng et al., 2023
