# Supplementary material for: Genetic variation of hemolysin co-regulated protein 1 affects the immunogenicity and pathogenicity of Burkholderia pseudomallei
Source: PLoS Negl Trop Dis. 2025 Jan 6;19(1):e0012758. doi: 10.1371/journal.pntd.0012758 (PMC11737846; doi:10.1371/journal.pntd.0012758)
Supplement: S2 Table — (XLSX) [file pntd.0012758.s012.xlsx]

## Sheet: S2
Primer	Sequence 5' to 3'
Recombinant protein
6×His-bpss1498_F	CCATGGCGGCGCATCATCATCATCATCATCTGGCCGGAATATATCTCAAGG
bpss1498_R	CTCGAGTCAGCCATTCGTCCAGTTTGCGGC
rHcp1_variantA_R	CTCGAGTCAGCCATTCGTCCAGCGTGC
rHcp1_variantB_R	CTCGAGTCAGCCATTCTTCCAGTTTGCG
Mutagenesis
d_bpss1498-wt_F1F	GCGGCCGC GCGGGCGGGTCGGGCGGATTTC
d_bpss1498-wt_F1R	CGACGATTCGCGATCAGCCAT GGCGCTCTCCTTTTTGCGTG
d_bpss1498-wt_F2F	CACGCAAAAAGGAGAGCGCC ATGGCTGATCGCGAATCGTCG
d_bpss1498-wt_F2R	GAATTC TCAGGAAATCGTTCGGATATCG
c_d_bpss1498-wt_F	GCACTTCAAGTACATGGGCG
c_d_bpss1498-wt_R	TAATAGCGATTGGGCGTGGT
RT-qPCR
hcp1_ex_F	TCGCCTTCAAGAACGACTAC
hcp1_ex_R	GGCGACGATCTGTCCATTTC
dnaK_F (Chen et al., 2011)	CGCAGATCGAAGTGACCTT
dnaK_R (Chen et al., 2011)	ATCTTCTCGATCTCGGCTTC
