# Supplementary material for: Genetic variation of hemolysin co-regulated protein 1 affects the immunogenicity and pathogenicity of Burkholderia pseudomallei
Source: PLoS Negl Trop Dis. 2025 Jan 6;19(1):e0012758. doi: 10.1371/journal.pntd.0012758 (PMC11737846; doi:10.1371/journal.pntd.0012758)
Supplement: S3 Table — (XLSX) [file pntd.0012758.s013.xlsx]

## Sheet: S3
Data collection and refinement statistic of Hcp1variant B
Data collection
Space group	P6
Unit cell parameter
a, b, c (Å)	82.72, 82.72, 64.07
α, β , γ (°)	90.0, 90.0, 120.0
Wavelength (Å)	0.999840 Å
Resolution (Å)	47.76 - 1.58 (1.61-1.58)
Number of observations	320031 (5274)
Multiplicity	9.8 (4.4)
Completeness (%)	95.9 (71.3)
I / σ(I)	22.8 (0.7)
Rmerge	0.044 (2.013)
Rmeas	0.048 (2.503)
CC1/2	1.000 (0.258)
Refinement statistics
Resolution (Å)	47.76-1.58
Number of unique reflections	32753
Rwork	0.2247
Rfree	0.243
No. of non-H protein atoms
Protein	2207
Solute	150
Average B-factors (Å2)
Protein	35.8
Solute	43.6
Rmsd bond lengths (Å)	0.0111
Rmsd bond angles (°)	1.83
MolProbity score	0.55
Clashscore	0
Ramachandran plot
Favored (%)	0.9776
Allowed (%)	0.0224
Outliers (%)	0
PDB entry	8Z7K
Highest resolution shell is shown in parentheses.
