# Supplementary material for: Genetic variation of hemolysin co-regulated protein 1 affects the immunogenicity and pathogenicity of Burkholderia pseudomallei
Source: PLoS Negl Trop Dis. 2025 Jan 6;19(1):e0012758. doi: 10.1371/journal.pntd.0012758 (PMC11737846; doi:10.1371/journal.pntd.0012758)
Supplement: S4 Table — (XLSX) [file pntd.0012758.s014.xlsx]

## Sheet: S4
T6SS1 components	Type	No. of isolates with each Hcp1 type
		Hcp1wt	Hcp1variant A	Hcp1variant B
TssB	wt	1091	1	0
	variant A	1	0	0
	variant B	1	0	0
	variant C	1	0	0
	variant D	162	23	1
	variant E	1	0	0
	variant F	1	0	0
TssC	wt	1251	0	1
	variant A	1	0	0
	variant B	6	0	0
	variant C	0	21	0
	variant D	0	2	0
	variant E	0	1	0
TssE	wt	1001	0	0
	variant A	9	0	0
	variant B	5	0	0
	variant C	4	0	0
	variant D	6	0	0
	variant E	198	2	1
	variant F	2	8	0
	variant G	0	13	0
	variant H	1	0	0
	variant I	32	1	0
