# Supplementary material for: Genetic variation of hemolysin co-regulated protein 1 affects the immunogenicity and pathogenicity of Burkholderia pseudomallei
Source: PLoS Negl Trop Dis. 2025 Jan 6;19(1):e0012758. doi: 10.1371/journal.pntd.0012758 (PMC11737846; doi:10.1371/journal.pntd.0012758)
Supplement: S5 Table — (XLSX) [file pntd.0012758.s015.xlsx]

## Sheet: S5
Antibody	OD at 450 nm
	rHcp1wt		rHcp1variantA		rHcp1variantB
	1	2	1	2	1	2
mAb-6×His	3.178	3.209	3.266	3.226	3.038	3.167
mAb H1-3	2.706	2.697	0	0	0.067	0.065
Anti-rHcp1	2.923	2.907	1.571	1.462	2.716	2.604
Anti-rHcp1variant A	3.078	3.093	3.103	3.101	2.969	3.007
