# Supplementary material for: Genetic variation of hemolysin co-regulated protein 1 affects the immunogenicity and pathogenicity of Burkholderia pseudomallei
Source: PLoS Negl Trop Dis. 2025 Jan 6;19(1):e0012758. doi: 10.1371/journal.pntd.0012758 (PMC11737846; doi:10.1371/journal.pntd.0012758)
Supplement: S6 Table — (XLSX) [file pntd.0012758.s016.xlsx]

## Sheet: S6
Dilution of anti-rHcp1	OD at 450 nm
	rHcp1wt		rHcp1variant A		rHcp1variant B
	1	2	1	2	1	2
1:1,000	3.201	3.214	2.192	2.258	3.103	3.091
1:2,000	2.923	2.907	1.571	1.462	2.716	2.604
1:5,000	1.922	1.923	0.726	0.673	1.599	1.558
1:10,000	1.249	1.233	0.347	0.331	0.919	0.926
