# Supplementary material for: Genetic variation of hemolysin co-regulated protein 1 affects the immunogenicity and pathogenicity of Burkholderia pseudomallei
Source: PLoS Negl Trop Dis. 2025 Jan 6;19(1):e0012758. doi: 10.1371/journal.pntd.0012758 (PMC11737846; doi:10.1371/journal.pntd.0012758)
Supplement: S7 Table — (XLSX) [file pntd.0012758.s017.xlsx]

## Sheet: S7
Dilution of anti-rHcp1variant A	OD at 450 nm
	rHcp1wt		rHcp1variantA		rHcp1variantB
	1	2	1	2	1	2
1:1,000	3.078	3.093	3.103	3.101	2.969	3.007
1:2,000	2.589	2.539	2.669	2.558	2.519	2.438
1:5,000	1.505	1.436	1.553	1.509	1.421	1.462
1:10,000	0.891	0.871	0.943	0.875	0.815	0.837
