# Supplementary material for: Genetic variation of hemolysin co-regulated protein 1 affects the immunogenicity and pathogenicity of Burkholderia pseudomallei
Source: PLoS Negl Trop Dis. 2025 Jan 6;19(1):e0012758. doi: 10.1371/journal.pntd.0012758 (PMC11737846; doi:10.1371/journal.pntd.0012758)
Supplement: S8 Table — (XLSX) [file pntd.0012758.s018.xlsx]

## Sheet: S8
Subject ID	Group	Hcp1 group	Mean of OD at 450 nm			Time from admission to blood collection (Days)
			rHcp1wt	rHcp1variantA	rHcp1variantB
10-H01	Healthy donor	na	0.0325	0.0255	0.0355	NA
10-H02	Healthy donor	na	0.0885	0.0945	0.0925	NA
10-H03	Healthy donor	na	0.0175	0.0045	0.0395	NA
10-H04	Healthy donor	na	0.1445	0.028	0.112	NA
10-H05	Healthy donor	na	0.316	0.3175	0.3515	NA
10-H06	Healthy donor	na	0.016	0.0155	0.0135	NA
10-H07	Healthy donor	na	0.0425	0.03	0.0515	NA
10-H08	Healthy donor	na	0.0215	0.0145	0.0215	NA
10-H09	Healthy donor	na	0.0885	0.092	0.0805	NA
10-H10	Healthy donor	na	0.0215	0.0205	0.031	NA
50-H11	Healthy donor	na	0.0645	0.011	0.064	NA
50-H12	Healthy donor	na	0.017	0.0035	0.017	NA
50-H13	Healthy donor	na	0.0315	0.018	0.038	NA
50-H14	Healthy donor	na	0.016	0.014	0.025	NA
50-H15	Healthy donor	na	0.1395	0.0295	0.1235	NA
50-H16	Healthy donor	na	0.118	0.05	0.109	NA
50-H17	Healthy donor	na	0.008	0.0055	0.0185	NA
50-H18	Healthy donor	na	0.017	0.0105	0.0195	NA
50-H19	Healthy donor	na	0.114	0.013	0.1445	NA
50-H20	Healthy donor	na	0.0405	0.0405	0.049	NA
50-H21	Healthy donor	na	0.12	0.087	0.14	NA
50-H22	Healthy donor	na	0.013	0.0095	0.029	NA
50-H23	Healthy donor	na	0.052	0.007	0.106	NA
50-H24	Healthy donor	na	0.2055	0.21	0.2215	NA
DR0001	Meliodosis patient	Hcp1wt	0.0105	0.0065	0.0325	2
DR0002	Meliodosis patient	Hcp1wt	3.3805	2.705	3.4815	2
DR0003	Meliodosis patient	Hcp1wt	0.3485	0.0735	0.148	16
DR0004	Meliodosis patient	Hcp1wt	3.4245	2.4005	3.4355	6
DR0005	Meliodosis patient	Hcp1wt	3.2385	0.0215	1.094	3
DR0006	Meliodosis patient	Hcp1wt	3.3775	1.3575	3.375	3
DR0008	Meliodosis patient	Hcp1wt	0.9015	0.046	0.7695	5
DR0009	Meliodosis patient	Hcp1wt	2.478	0.057	2.134	5
DR0010	Meliodosis patient	Hcp1wt	1.3415	0.0655	0.883	3
DR0012	Meliodosis patient	Hcp1wt	0.4965	0.122	0.697	4
DR0013	Meliodosis patient	Hcp1wt	3.2515	0.3715	3.2795	5
DR0015	Meliodosis patient	Hcp1wt	3.283	1.346	3.229	5
DR0016	Meliodosis patient	Hcp1wt	3.091	1.243	3.1035	6
DR0018	Meliodosis patient	Hcp1wt	2.334	0.156	1.0255	2
DR0019	Meliodosis patient	Hcp1wt	3.0505	1.1935	2.7235	2
DR0020	Meliodosis patient	Hcp1wt	0.452	0.0995	0.2425	4
DR0023	Meliodosis patient	Hcp1wt	2.104	0.0275	1.69	3
DR0024	Meliodosis patient	Hcp1wt	0.9115	0.1915	0.6035	5
DR0025	Meliodosis patient	Hcp1wt	3.5485	2.2055	3.405	5
DR0026	Meliodosis patient	Hcp1wt	3.415	2.1825	3.374	22
DR0027	Meliodosis patient	Hcp1wt	3.214	0.5335	3.096	1
DR0028	Meliodosis patient	Hcp1wt	3.3945	2.0665	3.379	4
DR0007	Meliodosis patient	Hcp1variantA	1.353	0.3515	1.289	5
DR0105	Meliodosis patient	Hcp1variantA	0.027	0.2415	0.0525	7
DR0106	Meliodosis patient	Hcp1variantA	2.5415	1.932	2.626	4
DR0123	Meliodosis patient	Hcp1variantA	0.1715	3.423	0.309	4
DR0366	Meliodosis patient	Hcp1variantA	3.5235	2.6305	3.465	3
DR0367	Meliodosis patient	Hcp1variantA	1.557	2.0165	1.1275	3
DR0380	Meliodosis patient	Hcp1variantA	2.5695	0.987	2.311	2
DR0529	Meliodosis patient	Hcp1variantA	1.566	0.354	1.3875	2
DR0555	Meliodosis patient	Hcp1variantA	1.918	0.6085	1.833	1
DR0727	Meliodosis patient	Hcp1variantA	0.663	0.12	0.6075	3
DR0760	Meliodosis patient	Hcp1variantA	0.006	0.438	0.017	3
DR0859	Meliodosis patient	Hcp1variantA	3.3095	3.2205	3.238	5
DR0860	Meliodosis patient	Hcp1variantA	0.144	0.034	0.1395	9
DR0882	Meliodosis patient	Hcp1variantA	2.9005	1.56	2.828	3
DR0884	Meliodosis patient	Hcp1variantA	0.0445	0.045	0.046	3
DR0905	Meliodosis patient	Hcp1variantA	0.014	0.159	0.028	2
DR0957	Meliodosis patient	Hcp1variantA	0.046	0.0385	0.0545	4
DR1034	Meliodosis patient	Hcp1variantA	3.0945	1.389	2.9575	2
DR1276	Meliodosis patient	Hcp1variantA	3.2235	2.689	3.1425	5
DR1167	Meliodosis patient	Hcp1variantA	0.065	0.0495	0.1265	3
DR1171	Meliodosis patient	Hcp1variantA	0.0405	0.079	0.009	2
DR1213	Meliodosis patient	Hcp1variantA	3.1265	1.19	3.104	4
DR1235	Meliodosis patient	Hcp1variantA	0.11	1.1665	0.107	3
DR1262	Meliodosis patient	Hcp1variantA	0.199	0.1925	0.317	3
DR0089	Meliodosis patient	Hcp1variantB	0.0225	0.0125	0.0245	9
NA: not available
