# Supplementary material for: Genetic variation of hemolysin co-regulated protein 1 affects the immunogenicity and pathogenicity of Burkholderia pseudomallei
Source: PLoS Negl Trop Dis. 2025 Jan 6;19(1):e0012758. doi: 10.1371/journal.pntd.0012758 (PMC11737846; doi:10.1371/journal.pntd.0012758)
Supplement: S9 Table — (XLSX) [file pntd.0012758.s019.xlsx]

## Sheet: S9
Subject ID	Group	Mean of IFNγ SCF/106 PBMC
		PHA	rHcp1wt	rHcp1variantA	rHcp1variantB
H74	Healthy donor	7820	25	37.5	26.25
H78	Healthy donor	3447.5	10	5	7.5
H79	Healthy donor	1507.5	0	5	7.5
H80	Healthy donor	8077.5	0	0	13.75
H81	Healthy donor	5980	5	7.5	0
H85	Healthy donor	8367.5	135	152.5	330
H87	Healthy donor	1935	0	2.5	5
H88	Healthy donor	1320	2.5	0	5
H89	Healthy donor	967.5	0	0	0
H90	Healthy donor	3147.5	1.25	67.5	25
M77	Meliodosis patient	4280	512.5	47.5	570
M72	Meliodosis patient	312.5	100	5	77.5
M76	Meliodosis patient	607.5	3.75	7.5	5
M81	Meliodosis patient	940	192.5	220	245
M82	Meliodosis patient	1245	727.5	145	735
M85	Meliodosis patient	782.5	32.5	0	30
M126	Meliodosis patient	3032.5	15	45	77.5
M128	Meliodosis patient	1467.5	17.5	12.5	47.5
M129	Meliodosis patient	2950	15	0	20
M125	Meliodosis patient	1560	17.5	15	42.5
M106	Meliodosis patient	4087.5	1172.5	25	1797.5
M127	Meliodosis patient	5372.5	5	27.5	10
M149	Meliodosis patient	1230	115	132.5	142.5
M152	Meliodosis patient	144.5	1	2	4.5
M158	Meliodosis patient	122.5	2.5	5	0
M187	Meliodosis patient	427	52	87	182
M102	Meliodosis patient	4435.5	1358	1193	1318
M105	Meliodosis patient	4305	62.5	60	207.5
M174	Meliodosis patient	4835	67.5	97.5	177.5
M189	Meliodosis patient	5105	0	0	0
M190	Meliodosis patient	672.5	2.5	0	17.5
M191	Meliodosis patient	3860	282.5	125	245
M202	Meliodosis patient	3211	50.5	77	94
