# Supplementary material for: Genetic variation of hemolysin co-regulated protein 1 affects the immunogenicity and pathogenicity of Burkholderia pseudomallei
Source: PLoS Negl Trop Dis. 2025 Jan 6;19(1):e0012758. doi: 10.1371/journal.pntd.0012758 (PMC11737846; doi:10.1371/journal.pntd.0012758)
Supplement: S10 Table — (XLSX) [file pntd.0012758.s020.xlsx]

## Sheet: S10
Time (h)	Average bacterial count (CFU)
	K96243				DR1235				DR0089
	1	2	3	4	1	2	3	4	1	2	3	4
4	175	216.67	300	NA	391.667	241.667	308.333	NA	325	558.333	191.667	NA
6	716.67	1191.67	1108.33	883.33	1683.33	1316.67	1241.67	741.667	941.667	1891.67	591.667	466.667
8	2950	4183.33	3933.33	4216.67	4683.33	3900	2983.33	3233.33	3983.33	6900	2433.33	3016.67
