# Supplementary material for: Genetic variation of hemolysin co-regulated protein 1 affects the immunogenicity and pathogenicity of Burkholderia pseudomallei
Source: PLoS Negl Trop Dis. 2025 Jan 6;19(1):e0012758. doi: 10.1371/journal.pntd.0012758 (PMC11737846; doi:10.1371/journal.pntd.0012758)
Supplement: S11 Table — (XLSX) [file pntd.0012758.s021.xlsx]

## Sheet: S11
Experiment	Well	Percentage of MNGC formation			Average nuclei in MNGC
		K96243	DR1235	DR0089	K96243	DR1235	DR0089
1	1	7.20667	6.58667	2.56667	9.00833	5.67816	4.375
1	2	7.39333	5.64	3.44	8.09489	5.35443	4.3
1	3	6.06667	4.53333	3.71333	8.1982	4.9635	5.25472
2	1	8.55333	3.60667	6.11333	8.01875	4.87387	5.24
2	2	8.9	3.45333	7.66667	9.02027	4.625	5.89744
2	3	9.83333	4.09333	4.77333	8.47701	4.61654	5.34328
3	1	10.3867	4.52667	3.02	9.44242	4.88489	4.11818
3	2	8.52	6.29333	3.36	8.08861	5.02128	3.9685
3	3	8.95333	4.91333	3.24667	8.18902	4.94631	4.02479
4	1	6.18667	2.90667	2.54667	6.48951	4.27451	4.1978
4	2	5.26	3.03333	1.96667	6.41463	4.0625	3.83117
4	3	4.36	3.38667	2.46667	6.95745	4.37931	4.11111
