# Supplementary material for: Genetic variation of hemolysin co-regulated protein 1 affects the immunogenicity and pathogenicity of Burkholderia pseudomallei
Source: PLoS Negl Trop Dis. 2025 Jan 6;19(1):e0012758. doi: 10.1371/journal.pntd.0012758 (PMC11737846; doi:10.1371/journal.pntd.0012758)
Supplement: S12 Table — (XLSX) [file pntd.0012758.s022.xlsx]

## Sheet: S12
Experiment	Fold change of hcp1 expression
	K96243	DR1235	DR0089
1	11.4412	2.2383	1.80124
2	7.6562	4.04359	1.72866
3	6.73474	3.03	2.16551
