# Supplementary material for: Genetic variation of hemolysin co-regulated protein 1 affects the immunogenicity and pathogenicity of Burkholderia pseudomallei
Source: PLoS Negl Trop Dis. 2025 Jan 6;19(1):e0012758. doi: 10.1371/journal.pntd.0012758 (PMC11737846; doi:10.1371/journal.pntd.0012758)
Supplement: S13 Table — (XLSX) [file pntd.0012758.s023.xlsx]

## Sheet: S13
Strain	Genome ID	Isolated year	Specimen	Province	Country	accession	Predicted ST	hcp1 allele	Hcp1 type	TssC type	Reference	Percentage of MNGC formation
DR0005	27035_8#32	2015	Blood	Udonthani	Thailand	ERS2693205	10	allele 1 (wt)	Hcp1wt	TssCwt	Seng et al., 2023	2.4
DR0104	27035_8#105	2016	Blood	Udonthani	Thailand	ERS2693280	23	allele 1 (wt)	Hcp1wt	TssCwt	Seng et al., 2023	12.86
DR0365	27097_8#48	2016	Sputum	Nakhon Phanom	Thailand	ERS2693422	70	allele 1 (wt)	Hcp1wt	TssCwt	Seng et al., 2023	10.91
DR0379	27097_8#59	2016	Blood	Nakhon Phanom	Thailand	ERS2693435	10	allele 1 (wt)	Hcp1wt	TssCwt	Seng et al., 2023	4.55
DR0530	27097_8#163	2017	Sputum	Mukdahan	Thailand	ERS2693561	9	allele 1 (wt)	Hcp1wt	TssCwt	Seng et al., 2023	3.7
DR0759	27045_7#69	2017	Blood	Roi Et	Thailand	ERS2693642	520	allele 1 (wt)	Hcp1wt	TssCwt	Seng et al., 2023	5.83
DR0881	27045_7#101	2017	Blood	Buriram	Thailand	ERS2693674	1864	allele 1 (wt)	Hcp1wt	TssCwt	Seng et al., 2023	16.88
DR0883	27045_7#103	2017	Blood	Buriram	Thailand	ERS2693676	70	allele 1 (wt)	Hcp1wt	TssCwt	Seng et al., 2023	16.89
DR0904	27045_7#121	2017	Pus	Buriram	Thailand	ERS2693694	23	allele 1 (wt)	Hcp1wt	TssCwt	Seng et al., 2023	1.73
DR0956	27045_7#173	2018	Blood	Buriram	Thailand	ERS2693746	84	allele 1 (wt)	Hcp1wt	TssCwt	Seng et al., 2023	36.38
DR1166	27045_8#73	2017	Sputum	Sisaket	Thailand	ERS2693838	33	allele 1 (wt)	Hcp1wt	TssCwt	Seng et al., 2023	24.95
DR1170	27045_8#77	2017	Pus	Sisaket	Thailand	ERS2693842	156	allele 1 (wt)	Hcp1wt	TssCwt	Seng et al., 2023	6.89
DR1212	27045_8#110	2017	Blood	Sisaket	Thailand	ERS2693877	306	allele 1 (wt)	Hcp1wt	TssCwt	Seng et al., 2023	15.24
DR1234	27045_8#132	2018	Blood	Sisaket	Thailand	ERS2693899	34	allele 1 (wt)	Hcp1wt	TssCwt	Seng et al., 2023	13.51
DR0007	27035_8#33	2015	Blood	Udonthani	Thailand	ERS2693206	52	allele 8	Hcp1variant A	TssCvariant C	Seng et al., 2023	5.2
DR0105	27035_8#106	2016	Blood	Udonthani	Thailand	ERS2693281	290	allele 7	Hcp1variant A	TssCvariant C	Seng et al., 2023	8.2
DR0367	27097_8#49	2016	Blood	Nakhon Phanom	Thailand	ERS2693423	1102	allele 8	Hcp1variant A	TssCvariant C	Seng et al., 2023	2.08
DR0380	27097_8#60	2016	Blood	Nakhon Phanom	Thailand	ERS2693436	70	allele 7	Hcp1variant A	TssCvariant C	Seng et al., 2023	10.35
DR0529	27097_8#162	2017	Urine	Mukdahan	Thailand	ERS2693560	689	allele 7	Hcp1variant A	TssCvariant C	Seng et al., 2023	19.38
DR0760	27045_7#70	2017	Blood	Roi Et	Thailand	ERS2693643	1853	allele 8	Hcp1variant A	TssCvariant C	Seng et al., 2023	1.67
DR0882	27045_7#102	2017	Sputum	Buriram	Thailand	ERS2693675	51	allele 7	Hcp1variant A	TssCvariant C	Seng et al., 2023	3.69
DR0884	27045_7#104	2017	Blood	Buriram	Thailand	ERS2693677	51	allele 7	Hcp1variant A	TssCvariant C	Seng et al., 2023	4.14
DR0905	27045_7#122	2017	Sputum	Buriram	Thailand	ERS2693695	157	allele 8	Hcp1variant A	TssCvariant C	Seng et al., 2023	4.11
DR0957	27045_7#174	2018	Blood	Buriram	Thailand	ERS2693747	206	allele 7	Hcp1variant A	TssCvariant C	Seng et al., 2023	6.67
DR1167	27045_8#74	2017	Blood	Sisaket	Thailand	ERS2693839	197	allele 8	Hcp1variant A	TssCvariant D	Seng et al., 2023	13.11
DR1171	34957_1#109	2017	Pus	Sisaket	Thailand	ERS2693843, ERS4387748	60	allele 7	Hcp1variant A	TssCvariant C	Seng et al., 2023	0.85
DR1213	27045_8#111	2017	Sputum	Sisaket	Thailand	ERS2693878	93	allele 7	Hcp1variant A	TssCvariant C	Seng et al., 2023	1.54
DR1235	27045_8#133	2018	Body Fluid	Sisaket	Thailand	ERS2693900	183	allele 8	Hcp1variant A	TssCvariant D	Seng et al., 2023	5.69
