# Supplementary material for: Genetic variation of hemolysin co-regulated protein 1 affects the immunogenicity and pathogenicity of Burkholderia pseudomallei
Source: PLoS Negl Trop Dis. 2025 Jan 6;19(1):e0012758. doi: 10.1371/journal.pntd.0012758 (PMC11737846; doi:10.1371/journal.pntd.0012758)
Supplement: S14 Table — (XLSX) [file pntd.0012758.s024.xlsx]

## Sheet: S14
Time (h)	Average bacterial count (CFU)
	K96243				K96243Δhcp1				K96243Δhcp1::hcp1allele8				K96243Δhcp1::hcp1allele6
	1	2	3	4	1	2	3	4	1	2	3	4	1	2	3	4
4	175	216.67	300	NA	416.67	333.33	250	NA	383.33	466.67	183.33	NA	200	375	291.67	NA
6	716.67	1191.67	1108.33	883.33	1316.67	1975	941.67	600	1258.33	1475	800	558.33	966.67	1558.33	866.67	891.67
8	2950	4183.33	3933.33	4216.67	4083.33	4783.33	3283.33	1416.67	6766.67	5550	2633.33	2583.33	2483.33	5416.67	2766.67	3683.33
