# Supplementary material for: Genetic variation of hemolysin co-regulated protein 1 affects the immunogenicity and pathogenicity of Burkholderia pseudomallei
Source: PLoS Negl Trop Dis. 2025 Jan 6;19(1):e0012758. doi: 10.1371/journal.pntd.0012758 (PMC11737846; doi:10.1371/journal.pntd.0012758)
Supplement: S15 Table — (XLSX) [file pntd.0012758.s025.xlsx]

## Sheet: S15
Experiment	Fold change of hcp1 expression
	K96243	K96243Δhcp1	K96243Δhcp1::hcp1allele8	K96243Δhcp1::hcp1allele6
1	11.4412	0	10.8106	8.44677
2	7.6562	0	6.66458	8.49588
3	6.73474	0	4.44807	15.6614
