# Supplementary material for: Genetic variation of hemolysin co-regulated protein 1 affects the immunogenicity and pathogenicity of Burkholderia pseudomallei
Source: PLoS Negl Trop Dis. 2025 Jan 6;19(1):e0012758. doi: 10.1371/journal.pntd.0012758 (PMC11737846; doi:10.1371/journal.pntd.0012758)
Supplement: S16 Table — (XLSX) [file pntd.0012758.s026.xlsx]

## Sheet: S16
Experiment	Well	Percentage of MNGC formation				Average nuclei in MNGC
		K96243	K96243Δhcp1	K96243Δhcp1::hcp1allele8	K96243Δhcp1::hcp1allele6	K96243	K96243Δhcp1	K96243Δhcp1::hcp1allele8	K96243Δhcp1::hcp1allele6
1	1	7.20667	0.713333	11.7467	2.58	9.00833	3.45161	11.8255	4.20652
1	2	7.39333	1.02667	10.6533	2.98	8.09489	3.5	10.5828	4.60825
1	3	6.06667	1.42	14.5267	1.97	8.1982	3.55	11.0609	4.15493
2	1	8.55333	0.94	12.4933	4.23	8.01875	3.35714	10.2967	5.03175
2	2	8.9	0.926667	12.3133	3.58	9.02027	3.30952	9.87701	4.75221
2	3	9.83333	1.10667	10.8267	5.09	8.47701	3.19231	9.96319	5.73684
3	1	10.3867	0.906667	8.36	3.11	9.44242	3.23809	7.78882	4.02586
3	2	8.52	1.12	9.37333	3.17	8.08861	3.57447	7.76796	4.24107
3	3	8.95333	0.746667	8.50667	2.51	8.18902	3.5	7.29143	4
4	1	6.18667	0.82	3.25333	2.61333	6.48951	3.41667	4.60377	4.04124
4	2	5.26	1.22	4.82667	3.4	6.41463	3.32727	6.29565	4.28571
4	3	4.36	0.826667	5.80667	2.93333	6.95745	3.54286	7.19835	4.23077
