# Supplementary material for: Genetic variation of hemolysin co-regulated protein 1 affects the immunogenicity and pathogenicity of Burkholderia pseudomallei
Source: PLoS Negl Trop Dis. 2025 Jan 6;19(1):e0012758. doi: 10.1371/journal.pntd.0012758 (PMC11737846; doi:10.1371/journal.pntd.0012758)
Supplement: S17 Table — (XLSX) [file pntd.0012758.s027.xlsx]

## Sheet: S17
Hcp1	28-day outcomes		Total
	Death	Survive
Wild type	318	928	1246
Variant A or B	8	17	25
Total	326	945	1271
